# Supplementary material for: Dynamics of bacterial recombination in the human gut microbiome
Source: PLoS Biol. 2024 Feb 8;22(2):e3002472. doi: 10.1371/journal.pbio.3002472 (PMC10852326; doi:10.1371/journal.pbio.3002472)
Supplement: S2 Table — This table contains statistics of closely related strains across 43 species in our cohort. For each species, we computed the fraction of identical genome blocks for all pairs of genomes from unique hosts and recorded the number of pairs with >20%, >50%, >80% identical blocks. This table also contains the number of genomes in each species (“num_qp_samples”). Some species (e.g., Prevotella copri, Roseburia inulinivorans) have substantially fewer closely related pairs than others with comparable number of genomes. (CSV) [file pbio.3002472.s002.csv]

	species_name	num_total_samples	num_qp_samples	num pairs >20% identical blocks	num pairs >50% identical blocks	num pairs >80% identical blocks
0	Akkermansia_muciniphila_55290	240	141	368	164	70
1	Alistipes_finegoldii_56071	269	98	240	17	0
2	Alistipes_onderdonkii_55464	390	176	1725	655	17
3	Alistipes_putredinis_61533	594	412	6357	2062	148
4	Alistipes_shahii_62199	447	137	280	131	10
5	Alistipes_sp_60764	113	49	183	181	33
6	Bacteroidales_bacterium_58650	269	68	141	35	9
7	Bacteroides_caccae_53434	412	190	999	830	790
8	Bacteroides_cellulosilyticus_58046	251	129	258	147	70
9	Bacteroides_coprocola_61586	78	44	24	14	0
10	Bacteroides_eggerthii_54457	109	64	241	121	59
11	Bacteroides_finegoldii_57739	110	51	104	58	54
12	Bacteroides_fragilis_54507	231	102	84	72	57
13	Bacteroides_massiliensis_44749	235	139	574	540	338
14	Bacteroides_ovatus_58035	535	180	939	456	271
15	Bacteroides_plebeius_61623	110	70	26	5	2
16	Bacteroides_stercoris_56735	379	236	895	571	273
17	Bacteroides_thetaiotaomicron_56941	456	163	669	131	47
18	Bacteroides_uniformis_57318	750	401	1550	719	392
19	Bacteroides_vulgatus_57955	854	372	1044	379	165
20	Bacteroides_xylanisolvens_57185	385	141	311	65	19
21	Barnesiella_intestinihominis_62208	343	173	643	384	72
22	Coprococcus_sp_62244	120	48	6	2	1
23	Dialister_invisus_61905	231	103	399	180	0
24	Escherichia_coli_58110	150	51	42	29	10
25	Eubacterium_eligens_61678	324	82	3	1	0
26	Eubacterium_rectale_56927	541	188	86	27	1
27	Eubacterium_siraeum_57634	166	64	133	103	7
28	Faecalibacterium_cf_62236	358	37	3	1	1
29	Faecalibacterium_prausnitzii_57453	354	72	15	1	1
30	Faecalibacterium_prausnitzii_61481	335	58	2	0	0
31	Faecalibacterium_prausnitzii_62201	421	58	4	2	2
32	Lachnospiraceae_bacterium_51870	172	39	595	99	20
33	Odoribacter_splanchnicus_62174	336	51	8	1	0
34	Oscillibacter_sp_60799	420	119	252	139	5
35	Parabacteroides_distasonis_56985	488	165	308	225	151
36	Parabacteroides_merdae_56972	443	166	643	253	144
37	Phascolarctobacterium_sp_59817	295	69	90	48	28
38	Prevotella_copri_61740	150	64	1	1	1
39	Roseburia_intestinalis_56239	205	67	15	4	1
40	Roseburia_inulinivorans_61943	261	46	2	0	0
41	Ruminococcus_bicirculans_59300	299	132	52	14	2
42	Ruminococcus_bromii_62047	376	201	183	71	50
