# Supplementary material for: Dynamics of bacterial recombination in the human gut microbiome
Source: PLoS Biol. 2024 Feb 8;22(2):e3002472. doi: 10.1371/journal.pbio.3002472 (PMC10852326; doi:10.1371/journal.pbio.3002472)
Supplement: S3 Table — This table contains all the locations and divergences of recombination transfers shown in Figs 2 and 3. Listed are the species names, sample identifiers for each pair of strains, if the transfer is between-clade (“Y,” “N,” “NA”), if the transfer is included in Fig 2 (“TRUE,” “FALSE”), divergences (all sites or synonymous sites only), locations of transferred regions, and if the transfer is a potential duplicate of other detected transfers (“TRUE,” “FALSE”) (see Section 3.9 in S1 Text). (CSV) [file pbio.3002472.s003.csv]

	Species name	Sample 1	Sample 2	Clonal divergence	Clonal fraction	between clade?	Shown in Fig3?	Transfer divergence (synonymous)	Transfer divergence	Core genome start loc	Core genome end loc	Transfer length (# covered sites on core genome)	Reference contig	Reference genome start loc	Reference genome end loc	Potential duplicate of other events?
0	Bacteroides_vulgatus_57955	700013715	700037042	7.801418439716312e-05	0.695308039142334	Y	False	0.10714285714285714	0.03015075376884422	30553	35844	3980	NC_009614	79144	84525	True
1	Bacteroides_vulgatus_57955	700013715	700037042	7.801418439716312e-05	0.695308039142334	N	False	0.004761904761904762	0.0014446547773239015	42741	64082	20074	NC_009614	106184	132379	True
2	Bacteroides_vulgatus_57955	700013715	700037042	7.801418439716312e-05	0.695308039142334	Y	False	0.06666666666666667	0.016936104695919937	64889	66188	1299	NC_009614	133186	134727	True
3	Bacteroides_vulgatus_57955	700013715	700037042	7.801418439716312e-05	0.695308039142334	N	False	0.0070921985815602835	0.002168128510889918	81155	107324	10147	NC_009614	213781	262944	True
4	Bacteroides_vulgatus_57955	700013715	700037042	7.801418439716312e-05	0.695308039142334	N	False	0.0043859649122807015	0.0018318936699382238	169371	260199	74786	NC_009614	370286	542443	True
5	Bacteroides_vulgatus_57955	700013715	700037042	7.801418439716312e-05	0.695308039142334	Y	False	0.08823529411764706	0.030492898913951544	347441	349835	2394	NC_009614	758515	760917	True
6	Bacteroides_vulgatus_57955	700013715	700037042	7.801418439716312e-05	0.695308039142334	Y	False	0.05405405405405406	0.017699115044247787	352829	357688	4859	NC_009614	764174	769466	True
7	Bacteroides_vulgatus_57955	700013715	700037042	7.801418439716312e-05	0.695308039142334	N	False	0.003777777777777778	0.0015178825538373969	362564	409998	31623	NC_009614	775027	904872	True
8	Bacteroides_vulgatus_57955	700013715	700037042	7.801418439716312e-05	0.695308039142334	N	False	0.00560625814863103	0.0022124702870725908	513383	587323	54690	NC_009614	1381201	1533829	True
9	Bacteroides_vulgatus_57955	700013715	700037042	7.801418439716312e-05	0.695308039142334	Y	False	0.031578947368421054	0.0076103500761035	641745	643208	1314	NC_009614	1674603	1677965	True
10	Bacteroides_vulgatus_57955	700013715	700037042	7.801418439716312e-05	0.695308039142334	N	False	0.005	0.003115501519756839	657325	672721	13160	NC_009614	1712225	1729272	True
11	Bacteroides_vulgatus_57955	700013715	700037042	7.801418439716312e-05	0.695308039142334	N	False	0.014285714285714285	0.004908624074913155	703887	720038	13242	NC_009614	1801556	1825797	True
12	Bacteroides_vulgatus_57955	700013715	700037042	7.801418439716312e-05	0.695308039142334	N	False	0.0025742574257425744	0.0009025352214370166	928965	1073803	110799	NC_009614	2420359	2660956	True
13	Bacteroides_vulgatus_57955	700013715	700037042	7.801418439716312e-05	0.695308039142334	N	False	0.004885057471264368	0.0026489003050248834	1120914	1152709	24916	NC_009614	2894147	2934698	True
14	Bacteroides_vulgatus_57955	700013715	700037042	7.801418439716312e-05	0.695308039142334	N	False	0.011267605633802818	0.002963417126507255	1231296	1246134	9786	NC_009614	3110118	3138136	True
15	Bacteroides_vulgatus_57955	700013715	700037042	7.801418439716312e-05	0.695308039142334	N	False	0.00784313725490196	0.003218884120171674	1277312	1281925	3728	NC_009614	3242316	3247213	True
16	Bacteroides_vulgatus_57955	700013715	700037042	7.801418439716312e-05	0.695308039142334	N	False	0.02	0.006042296072507553	1340722	1348639	1986	NC_009614	3357482	3410532	True
17	Bacteroides_vulgatus_57955	700013715	700037042	7.801418439716312e-05	0.695308039142334	N	False	0.024242424242424242	0.008581752484191508	1400523	1402920	2214	NC_009614	3508025	3510422	True
18	Bacteroides_vulgatus_57955	700013715	700037042	7.801418439716312e-05	0.695308039142334	N	False	0.012121212121212121	0.003153153153153153	1452095	1454321	2220	NC_009614	3671801	3674049	True
19	Bacteroides_vulgatus_57955	700013715	700037042	7.801418439716312e-05	0.695308039142334	N	False	0.011956521739130435	0.003365870077415012	1481227	1491835	5942	NC_009614	3734492	3774411	True
20	Bacteroides_vulgatus_57955	700013715	700037042	7.801418439716312e-05	0.695308039142334	N	False	0.004251012145748988	0.0014256562211723927	1580545	1632046	35773	NC_009614	3909007	4055748	True
21	Bacteroides_vulgatus_57955	700013715	700037042	7.801418439716312e-05	0.695308039142334	N	False	0.008333333333333333	0.002228316763798423	1816303	1823032	5834	NC_009614	4673357	4680241	True
22	Bacteroides_vulgatus_57955	700013715	700037042	7.801418439716312e-05	0.695308039142334	N	False	0.008421052631578947	0.0026657780739753416	1901680	1914313	6002	NC_009614	4793539	4814954	True
23	Bacteroides_vulgatus_57955	700013715	700037042	7.801418439716312e-05	0.695308039142334	Y	False	0.05	0.016779606324620847	1919043	1923742	3099	NC_009614	4823004	4829578	True
0	Bacteroides_vulgatus_57955	700013715	ERR911986	0.00017021276595744682	0.7220369361433452	Y	False	0.10333333333333333	0.03155680224403927	30499	35916	4278	NC_009614	79090	84597	True
1	Bacteroides_vulgatus_57955	700013715	ERR911986	0.00017021276595744682	0.7220369361433452	N	False	0.007289293849658315	0.002137638388156845	54284	107324	31343	NC_009614	118736	262944	True
2	Bacteroides_vulgatus_57955	700013715	ERR911986	0.00017021276595744682	0.7220369361433452	N	False	0.004536489151873767	0.0018563434099808946	169254	260370	73801	NC_009614	370169	542614	True
3	Bacteroides_vulgatus_57955	700013715	ERR911986	0.00017021276595744682	0.7220369361433452	Y	False	0.08571428571428572	0.029602595296025953	347384	349850	2466	NC_009614	758458	760932	True
4	Bacteroides_vulgatus_57955	700013715	ERR911986	0.00017021276595744682	0.7220369361433452	Y	False	0.05405405405405406	0.017330307406643285	352781	357628	4847	NC_009614	764126	769406	True
5	Bacteroides_vulgatus_57955	700013715	ERR911986	0.00017021276595744682	0.7220369361433452	N	False	0.003870967741935484	0.001453180345735824	362534	412407	33031	NC_009614	774997	907468	True
6	Bacteroides_vulgatus_57955	700013715	ERR911986	0.00017021276595744682	0.7220369361433452	N	False	0.006417112299465241	0.0024119362800089747	513395	587314	53484	NC_009614	1381213	1533820	True
7	Bacteroides_vulgatus_57955	700013715	ERR911986	0.00017021276595744682	0.7220369361433452	N	False	0.0032059186189889025	0.0014868998991642596	641730	717324	58511	NC_009614	1674588	1822928	True
8	Bacteroides_vulgatus_57955	700013715	ERR911986	0.00017021276595744682	0.7220369361433452	Y	False	0.05517241379310345	0.016025641025641024	717836	720020	2184	NC_009614	1823575	1825779	True
9	Bacteroides_vulgatus_57955	700013715	ERR911986	0.00017021276595744682	0.7220369361433452	N	False	0.0034755134281200632	0.0012622140976257317	928998	990098	45951	NC_009614	2420392	2500691	True
10	Bacteroides_vulgatus_57955	700013715	ERR911986	0.00017021276595744682	0.7220369361433452	Y	False	0.05263157894736842	0.010830324909747292	1011047	1014071	1385	NC_009614	2535682	2550015	True
11	Bacteroides_vulgatus_57955	700013715	ERR911986	0.00017021276595744682	0.7220369361433452	N	False	0.005089820359281437	0.002720348204570185	1120974	1152712	23894	NC_009614	2894207	2934701	True
12	Bacteroides_vulgatus_57955	700013715	ERR911986	0.00017021276595744682	0.7220369361433452	N	False	0.00948905109489051	0.0027662517289073307	1231260	1246164	9399	NC_009614	3110082	3138166	True
13	Bacteroides_vulgatus_57955	700013715	ERR911986	0.00017021276595744682	0.7220369361433452	N	False	0.024	0.008323424494649227	1340833	1349323	1682	NC_009614	3357593	3416737	True
14	Bacteroides_vulgatus_57955	700013715	ERR911986	0.00017021276595744682	0.7220369361433452	N	False	0.023529411764705882	0.008347978910369069	1400514	1402920	2276	NC_009614	3508016	3510422	True
15	Bacteroides_vulgatus_57955	700013715	ERR911986	0.00017021276595744682	0.7220369361433452	N	False	0.012121212121212121	0.003115264797507788	1452062	1454315	2247	NC_009614	3671710	3674043	True
16	Bacteroides_vulgatus_57955	700013715	ERR911986	0.00017021276595744682	0.7220369361433452	N	False	0.013793103448275862	0.004624688722874422	1481077	1491739	5622	NC_009614	3734342	3774315	True
17	Bacteroides_vulgatus_57955	700013715	ERR911986	0.00017021276595744682	0.7220369361433452	N	False	0.004580152671755725	0.0013696465258389084	1580554	1608071	18983	NC_009614	3909016	3987261	True
18	Bacteroides_vulgatus_57955	700013715	ERR911986	0.00017021276595744682	0.7220369361433452	Y	False	0.02962962962962963	0.005302226935312832	1621645	1632013	1886	NC_009614	4004305	4055715	True
19	Bacteroides_vulgatus_57955	700013715	ERR911986	0.00017021276595744682	0.7220369361433452	N	False	0.00823529411764706	0.002216538789428815	1816303	1823014	5865	NC_009614	4673357	4680223	True
20	Bacteroides_vulgatus_57955	700013715	ERR911986	0.00017021276595744682	0.7220369361433452	N	False	0.011111111111111112	0.0034935718278367805	1904632	1922130	7156	NC_009614	4796742	4826708	True
0	Bacteroides_vulgatus_57955	700013715	ERR912181	0.00011428571428571428	0.674589686433293	Y	False	0.1016949152542373	0.031153388822829964	30529	35886	4205	NC_009614	79120	84567	True
1	Bacteroides_vulgatus_57955	700013715	ERR912181	0.00011428571428571428	0.674589686433293	N	False	0.007112068965517242	0.0020177684083722332	54323	107315	33205	NC_009614	118775	262935	True
2	Bacteroides_vulgatus_57955	700013715	ERR912181	0.00011428571428571428	0.674589686433293	N	False	0.004403669724770643	0.0017469238948807535	169356	267111	78996	NC_009614	370271	558009	True
3	Bacteroides_vulgatus_57955	700013715	ERR912181	0.00011428571428571428	0.674589686433293	Y	False	0.08823529411764706	0.030492898913951544	347441	349835	2394	NC_009614	758515	760917	True
4	Bacteroides_vulgatus_57955	700013715	ERR912181	0.00011428571428571428	0.674589686433293	Y	False	0.05405405405405406	0.017699115044247787	352829	357688	4859	NC_009614	764174	769466	True
5	Bacteroides_vulgatus_57955	700013715	ERR912181	0.00011428571428571428	0.674589686433293	N	False	0.0037422037422037424	0.0014940676724769298	362567	412302	34135	NC_009614	775030	907363	True
6	Bacteroides_vulgatus_57955	700013715	ERR912181	0.00011428571428571428	0.674589686433293	N	False	0.007241379310344828	0.0029292945550530333	508256	587311	62131	NC_009614	1371876	1533817	True
7	Bacteroides_vulgatus_57955	700013715	ERR912181	0.00011428571428571428	0.674589686433293	N	False	0.003755868544600939	0.0019504777017422064	636683	672721	30249	NC_009614	1653674	1729272	True
8	Bacteroides_vulgatus_57955	700013715	ERR912181	0.00011428571428571428	0.674589686433293	N	False	0.013471502590673576	0.004677407379909421	703839	719972	13469	NC_009614	1801508	1825731	True
9	Bacteroides_vulgatus_57955	700013715	ERR912181	0.00011428571428571428	0.674589686433293	N	False	0.0026588845654993516	0.0009140686705181794	928950	1073825	112683	NC_009614	2420344	2675582	True
10	Bacteroides_vulgatus_57955	700013715	ERR912181	0.00011428571428571428	0.674589686433293	N	False	0.004864864864864865	0.002526490440816019	1120917	1154059	26519	NC_009614	2894150	2936048	True
11	Bacteroides_vulgatus_57955	700013715	ERR912181	0.00011428571428571428	0.674589686433293	N	False	0.011564625850340135	0.0033517350157728706	1230363	1246143	10144	NC_009614	3109185	3138145	True
12	Bacteroides_vulgatus_57955	700013715	ERR912181	0.00011428571428571428	0.674589686433293	N	False	0.007547169811320755	0.0033350436121087736	1277303	1281985	3898	NC_009614	3242307	3247273	True
13	Bacteroides_vulgatus_57955	700013715	ERR912181	0.00011428571428571428	0.674589686433293	Y	False	0.031818181818181815	0.010186757215619695	1340428	1349059	2945	NC_009614	3357188	3416473	True
14	Bacteroides_vulgatus_57955	700013715	ERR912181	0.00011428571428571428	0.674589686433293	Y	False	0.025	0.008882655446470314	1400562	1402872	2139	NC_009614	3508064	3510374	True
15	Bacteroides_vulgatus_57955	700013715	ERR912181	0.00011428571428571428	0.674589686433293	N	False	0.012121212121212121	0.0031616982836495033	1452110	1454330	2214	NC_009614	3671816	3674058	True
16	Bacteroides_vulgatus_57955	700013715	ERR912181	0.00011428571428571428	0.674589686433293	N	False	0.014141414141414142	0.004353233830845771	1481236	1491859	6432	NC_009614	3734501	3774435	True
17	Bacteroides_vulgatus_57955	700013715	ERR912181	0.00011428571428571428	0.674589686433293	N	False	0.00437375745526839	0.00137797988149373	1580527	1632052	36285	NC_009614	3908989	4055754	True
18	Bacteroides_vulgatus_57955	700013715	ERR912181	0.00011428571428571428	0.674589686433293	N	False	0.0069767441860465115	0.0020287404902789518	1816324	1823161	5915	NC_009614	4673378	4680370	True
19	Bacteroides_vulgatus_57955	700013715	ERR912181	0.00011428571428571428	0.674589686433293	N	False	0.022641509433962263	0.007863444572305332	1901677	1924236	10428	NC_009614	4793536	4832428	True
0	Bacteroides_vulgatus_57955	700014486	700161429	3.2863849765258214e-05	0.7659571412156727	N	True	0.007403375068045726	0.0026774567169567244	749	148179	132962	NC_009614	993	337499	False
1	Bacteroides_vulgatus_57955	700014486	700161429	3.2863849765258214e-05	0.7659571412156727	N	True	0.015714285714285715	0.0058309037900874635	257585	263234	4802	NC_009614	539592	551101	False
2	Bacteroides_vulgatus_57955	700014486	700161429	3.2863849765258214e-05	0.7659571412156727	Y	True	0.0782608695652174	0.02882205513784461	264326	267822	1596	NC_009614	554875	558751	False
3	Bacteroides_vulgatus_57955	700014486	700161429	3.2863849765258214e-05	0.7659571412156727	N	True	0.009314140558848433	0.0027437307549453053	286223	370153	83463	NC_009614	606571	783422	False
4	Bacteroides_vulgatus_57955	700014486	700161429	3.2863849765258214e-05	0.7659571412156727	Y	True	0.07368421052631578	0.025256511444356748	370687	372147	1267	NC_009614	783993	785545	False
5	Bacteroides_vulgatus_57955	700014486	700161429	3.2863849765258214e-05	0.7659571412156727	N	True	0.007665677546983185	0.0029634782608695654	484993	634577	143750	NC_009614	1288004	1644076	False
6	Bacteroides_vulgatus_57955	700014486	700161429	3.2863849765258214e-05	0.7659571412156727	N	True	0.01	0.003572157583180241	759199	778986	19596	NC_009614	1883120	1939330	False
7	Bacteroides_vulgatus_57955	700014486	700161429	3.2863849765258214e-05	0.7659571412156727	N	True	0.013594890510948905	0.0052224642388576815	1969551	2052121	78507	NC_009614	4910899	5144879	False
0	Bacteroides_vulgatus_57955	700014486	ERR912153	0.00013559322033898305	0.8511748972816383	N	False	0.006547619047619048	0.0031257513825438807	45116	57596	12477	NC_009614	108794	122293	True
1	Bacteroides_vulgatus_57955	700014486	ERR912153	0.00013559322033898305	0.8511748972816383	N	False	0.0072708113804004215	0.0025951812203249876	81899	163151	67818	NC_009614	214525	363487	True
2	Bacteroides_vulgatus_57955	700014486	ERR912153	0.00013559322033898305	0.8511748972816383	N	False	0.018518518518518517	0.0060291643297812674	316023	323370	7132	NC_009614	672844	714536	True
3	Bacteroides_vulgatus_57955	700014486	ERR912153	0.00013559322033898305	0.8511748972816383	N	False	0.012280701754385965	0.005209625403125776	392371	396402	4031	NC_009614	847242	851743	True
4	Bacteroides_vulgatus_57955	700014486	ERR912153	0.00013559322033898305	0.8511748972816383	N	False	0.011299435028248588	0.004193203845088809	459704	484993	25279	NC_009614	1158363	1288004	True
5	Bacteroides_vulgatus_57955	700014486	ERR912153	0.00013559322033898305	0.8511748972816383	N	False	0.007459207459207459	0.0027997826051153673	584602	646688	60719	NC_009614	1530401	1688332	True
6	Bacteroides_vulgatus_57955	700014486	ERR912153	0.00013559322033898305	0.8511748972816383	N	False	0.0125	0.003261375990060568	674679	681141	6439	NC_009614	1737496	1761897	True
7	Bacteroides_vulgatus_57955	700014486	ERR912153	0.00013559322033898305	0.8511748972816383	N	False	0.01	0.0035759897828863347	759178	778944	19575	NC_009614	1883099	1939288	True
8	Bacteroides_vulgatus_57955	700014486	ERR912153	0.00013559322033898305	0.8511748972816383	N	False	0.011235955056179775	0.003949100482667837	881214	888633	6837	NC_009614	2261048	2282971	True
9	Bacteroides_vulgatus_57955	700014486	ERR912153	0.00013559322033898305	0.8511748972816383	N	False	0.012745098039215686	0.004758384921001571	1122601	1144595	21646	NC_009614	2895953	2924366	True
10	Bacteroides_vulgatus_57955	700014486	ERR912153	0.00013559322033898305	0.8511748972816383	N	False	0.008411214953271028	0.0027999726831933348	1176450	1191113	14643	NC_009614	2993773	3009477	True
11	Bacteroides_vulgatus_57955	700014486	ERR912153	0.00013559322033898305	0.8511748972816383	Y	False	0.029166666666666667	0.00847689362865737	1233306	1236963	3657	NC_009614	3112523	3116427	True
12	Bacteroides_vulgatus_57955	700014486	ERR912153	0.00013559322033898305	0.8511748972816383	N	False	0.01005586592178771	0.003474415666456096	1526235	1539099	12664	NC_009614	3824427	3840090	True
13	Bacteroides_vulgatus_57955	700014486	ERR912153	0.00013559322033898305	0.8511748972816383	N	False	0.012727272727272728	0.006306553331505347	1567173	1570820	3647	NC_009614	3889014	3892672	True
14	Bacteroides_vulgatus_57955	700014486	ERR912153	0.00013559322033898305	0.8511748972816383	N	False	0.006617647058823529	0.002895545864016587	1910631	1942522	27974	NC_009614	4810258	4879963	True
0	Bacteroides_vulgatus_57955	700014562	700024711	8.510638297872341e-05	0.6823517055804841	N	False	0.02142857142857143	0.004480286738351254	25576	26884	1116	NC_009614	73751	75288	True
1	Bacteroides_vulgatus_57955	700014562	700024711	8.510638297872341e-05	0.6823517055804841	N	False	0.01958762886597938	0.0065266742338251985	90513	108092	14096	NC_009614	224690	263712	True
2	Bacteroides_vulgatus_57955	700014562	700024711	8.510638297872341e-05	0.6823517055804841	N	False	0.0029023746701846965	0.0011433362551926522	153464	179724	26239	NC_009614	353279	389072	True
3	Bacteroides_vulgatus_57955	700014562	700024711	8.510638297872341e-05	0.6823517055804841	N	False	0.008125677139761646	0.0027772663106855706	225799	293942	65172	NC_009614	457364	633385	True
4	Bacteroides_vulgatus_57955	700014562	700024711	8.510638297872341e-05	0.6823517055804841	N	False	0.011811023622047244	0.00407901637433716	306998	324159	17161	NC_009614	656106	715325	True
5	Bacteroides_vulgatus_57955	700014562	700024711	8.510638297872341e-05	0.6823517055804841	N	False	0.016097560975609757	0.005355230274901821	368170	382755	14005	NC_009614	781393	817591	True
6	Bacteroides_vulgatus_57955	700014562	700024711	8.510638297872341e-05	0.6823517055804841	Y	False	0.0660377358490566	0.015864479698843775	383649	387379	3719	NC_009614	818485	822656	True
7	Bacteroides_vulgatus_57955	700014562	700024711	8.510638297872341e-05	0.6823517055804841	N	False	0.022222222222222223	0.006868686868686869	417675	420359	2475	NC_009614	1063082	1075929	True
9	Bacteroides_vulgatus_57955	700014562	700024711	8.510638297872341e-05	0.6823517055804841	N	False	0.004936530324400564	0.0022569788160760247	523668	577273	50510	NC_009614	1407463	1486392	True
10	Bacteroides_vulgatus_57955	700014562	700024711	8.510638297872341e-05	0.6823517055804841	N	False	0.010687022900763359	0.0030360134003350084	648848	668683	19104	NC_009614	1690589	1724774	True
11	Bacteroides_vulgatus_57955	700014562	700024711	8.510638297872341e-05	0.6823517055804841	N	False	0.008988764044943821	0.002624475104979004	729899	743438	13336	NC_009614	1846092	1865261	True
12	Bacteroides_vulgatus_57955	700014562	700024711	8.510638297872341e-05	0.6823517055804841	N	False	0.0064516129032258064	0.0026142996108949415	778755	795313	16448	NC_009614	1939084	1967162	True
13	Bacteroides_vulgatus_57955	700014562	700024711	8.510638297872341e-05	0.6823517055804841	N	False	0.008366533864541833	0.0029019476533288686	813260	831238	17919	NC_009614	2111574	2135201	True
14	Bacteroides_vulgatus_57955	700014562	700024711	8.510638297872341e-05	0.6823517055804841	Y	False	0.04285714285714286	0.007707129094412331	847567	848086	519	NC_009614	2166895	2167414	True
15	Bacteroides_vulgatus_57955	700014562	700024711	8.510638297872341e-05	0.6823517055804841	N	False	0.008088235294117648	0.0018390307226308956	908280	917524	9244	NC_009614	2363869	2374383	True
17	Bacteroides_vulgatus_57955	700014562	700024711	8.510638297872341e-05	0.6823517055804841	N	False	0.0037837837837837837	0.002132358540857513	1109061	1122295	13131	NC_009614	2828617	2895647	True
18	Bacteroides_vulgatus_57955	700014562	700024711	8.510638297872341e-05	0.6823517055804841	N	False	0.005813953488372093	0.0019608911160738604	1176981	1195396	18359	NC_009614	2994304	3019084	True
19	Bacteroides_vulgatus_57955	700014562	700024711	8.510638297872341e-05	0.6823517055804841	N	False	0.01092375366568915	0.003974514563106796	1288455	1394428	98880	NC_009614	3262077	3477666	True
20	Bacteroides_vulgatus_57955	700014562	700024711	8.510638297872341e-05	0.6823517055804841	Y	False	0.08235294117647059	0.022203947368421052	1446205	1447579	1216	NC_009614	3661949	3665373	True
21	Bacteroides_vulgatus_57955	700014562	700024711	8.510638297872341e-05	0.6823517055804841	N	False	0.01134020618556701	0.004523522316043426	1453463	1460155	6632	NC_009614	3673191	3685051	True
22	Bacteroides_vulgatus_57955	700014562	700024711	8.510638297872341e-05	0.6823517055804841	N	False	0.016666666666666666	0.006180469715698393	1489348	1492726	3236	NC_009614	3768979	3775302	True
23	Bacteroides_vulgatus_57955	700014562	700024711	8.510638297872341e-05	0.6823517055804841	N	False	0.0034426229508196723	0.0011974424436863153	1517578	1564019	44261	NC_009614	3808800	3883467	True
24	Bacteroides_vulgatus_57955	700014562	700024711	8.510638297872341e-05	0.6823517055804841	N	False	0.013207547169811321	0.0023114706732158337	1606644	1610115	3461	NC_009614	3985389	3989312	True
25	Bacteroides_vulgatus_57955	700014562	700024711	8.510638297872341e-05	0.6823517055804841	N	False	0.009047619047619047	0.0030957622454595487	1634941	1653075	14536	NC_009614	4062756	4108629	True
26	Bacteroides_vulgatus_57955	700014562	700024711	8.510638297872341e-05	0.6823517055804841	N	False	0.003761755485893417	0.0013721671388101982	1701870	1727528	22592	NC_009614	4182169	4321383	True
27	Bacteroides_vulgatus_57955	700014562	700024711	8.510638297872341e-05	0.6823517055804841	N	False	0.013043478260869565	0.004622819920151292	1820764	1825534	4759	NC_009614	4677973	4682959	True
28	Bacteroides_vulgatus_57955	700014562	700024711	8.510638297872341e-05	0.6823517055804841	N	False	0.013157894736842105	0.004799191715079565	1878166	1886521	7918	NC_009614	4757776	4770352	True
29	Bacteroides_vulgatus_57955	700014562	700024711	8.510638297872341e-05	0.6823517055804841	N	False	0.010824742268041237	0.004016260959004751	1906434	1953604	40834	NC_009614	4803922	4891744	True
30	Bacteroides_vulgatus_57955	700014562	700024711	8.510638297872341e-05	0.6823517055804841	N	False	0.0012666861541459611	0.00044979963470817547	1978792	2057665	73366	NC_009614	4946803	5162846	True
0	Bacteroides_vulgatus_57955	700015415	700111296	5.0980392156862745e-05	0.9559725568516069	N	True	0.0108348134991119	0.0033420166465467946	302623	382764	78695	NC_009614	651385	817600	False
1	Bacteroides_vulgatus_57955	700015415	700111296	5.0980392156862745e-05	0.9559725568516069	Y	True	0.08979591836734693	0.025180897250361794	383928	387409	3455	NC_009614	818764	822686	False
0	Bacteroides_vulgatus_57955	700015415	SRR341723	5.220883534136546e-05	0.9402341828939119	N	True	0.009465317919075145	0.0029720118470541214	283323	382755	97577	NC_009614	603194	817591	False
1	Bacteroides_vulgatus_57955	700015415	SRR341723	5.220883534136546e-05	0.9402341828939119	Y	True	0.09387755102040816	0.025655808590371865	383913	387409	3469	NC_009614	818749	822686	True
2	Bacteroides_vulgatus_57955	700015415	SRR341723	5.220883534136546e-05	0.9402341828939119	N	True	0.010638297872340425	0.004188330444829578	1314268	1322718	6924	NC_009614	3299223	3313698	False
3	Bacteroides_vulgatus_57955	700015415	SRR341723	5.220883534136546e-05	0.9402341828939119	N	True	0.018461538461538463	0.006416131989000917	1465492	1469953	4364	NC_009614	3696506	3701232	False
0	Bacteroides_vulgatus_57955	700016142	ERR912152	0.00019270833333333333	0.9347385004654716	Y	False	0.1	0.03364485981308411	107120	108475	1070	NC_009614	262740	276619	True
1	Bacteroides_vulgatus_57955	700016142	ERR912152	0.00019270833333333333	0.9347385004654716	Y	False	0.03166666666666667	0.010230179028132993	346118	350420	4301	NC_009614	757192	761564	True
3	Bacteroides_vulgatus_57955	700016142	ERR912152	0.00019270833333333333	0.9347385004654716	Y	False	0.03571428571428571	0.011183597390493943	491444	494663	3219	NC_009614	1312126	1315413	True
4	Bacteroides_vulgatus_57955	700016142	ERR912152	0.00019270833333333333	0.9347385004654716	Y	False	0.08888888888888889	0.03035413153456998	603024	603658	593	NC_009614	1595610	1596374	True
5	Bacteroides_vulgatus_57955	700016142	ERR912152	0.00019270833333333333	0.9347385004654716	Y	False	0.03666666666666667	0.01543131798633949	641646	645894	3953	NC_009614	1674504	1687455	True
6	Bacteroides_vulgatus_57955	700016142	ERR912152	0.00019270833333333333	0.9347385004654716	Y	False	0.08	0.02858588413862889	713787	718160	3953	NC_009614	1819378	1823899	True
7	Bacteroides_vulgatus_57955	700016142	ERR912152	0.00019270833333333333	0.9347385004654716	Y	False	0.09583333333333334	0.02417088251826869	886722	890966	1779	NC_009614	2266857	2317400	True
8	Bacteroides_vulgatus_57955	700016142	ERR912152	0.00019270833333333333	0.9347385004654716	N	False	0.010309278350515464	0.0027460615695909813	969434	978216	6919	NC_009614	2473169	2484013	True
9	Bacteroides_vulgatus_57955	700016142	ERR912152	0.00019270833333333333	0.9347385004654716	N	False	0.01607142857142857	0.003942181340341655	1069048	1073356	3805	NC_009614	2656107	2660509	True
10	Bacteroides_vulgatus_57955	700016142	ERR912152	0.00019270833333333333	0.9347385004654716	Y	False	0.04594594594594595	0.014606741573033709	1320718	1323813	2670	NC_009614	3310510	3314819	True
11	Bacteroides_vulgatus_57955	700016142	ERR912152	0.00019270833333333333	0.9347385004654716	N	False	0.012773722627737226	0.004452017148510498	1462531	1490576	18194	NC_009614	3687592	3770207	True
12	Bacteroides_vulgatus_57955	700016142	ERR912152	0.00019270833333333333	0.9347385004654716	Y	False	0.03823529411764706	0.018545994065281898	1564280	1568181	2696	NC_009614	3883728	3890022	True
13	Bacteroides_vulgatus_57955	700016142	ERR912152	0.00019270833333333333	0.9347385004654716	Y	False	0.062359550561797754	0.022444682795058197	1608467	1655403	25173	NC_009614	3987657	4111913	True
14	Bacteroides_vulgatus_57955	700016142	ERR912152	0.00019270833333333333	0.9347385004654716	Y	False	0.07288135593220339	0.02221149203283438	1892943	1897090	4142	NC_009614	4779484	4786212	True
15	Bacteroides_vulgatus_57955	700016142	ERR912152	0.00019270833333333333	0.9347385004654716	N	False	0.006951871657754011	0.0013784653086230663	1978834	2001467	13058	NC_009614	4946845	5027606	True
0	Bacteroides_vulgatus_57955	700016765	700021902	3.361344537815126e-05	0.8894220894407618	Y	True	0.1	0.020833333333333332	386947	387379	432	NC_009614	822224	822656	False
1	Bacteroides_vulgatus_57955	700016765	700021902	3.361344537815126e-05	0.8894220894407618	N	True	0.012949640287769784	0.0036353200038266526	679263	689921	10453	NC_009614	1758827	1783707	False
2	Bacteroides_vulgatus_57955	700016765	700021902	3.361344537815126e-05	0.8894220894407618	N	True	0.012888888888888889	0.004345127250155183	708746	724997	16110	NC_009614	1808197	1832647	False
3	Bacteroides_vulgatus_57955	700016765	700021902	3.361344537815126e-05	0.8894220894407618	N	True	0.010344827586206896	0.0027196083763937995	841618	845341	3677	NC_009614	2160858	2164589	False
4	Bacteroides_vulgatus_57955	700016765	700021902	3.361344537815126e-05	0.8894220894407618	N	True	0.007246376811594203	0.002349048800661704	888795	922479	30225	NC_009614	2313495	2384427	False
5	Bacteroides_vulgatus_57955	700016765	700021902	3.361344537815126e-05	0.8894220894407618	N	True	0.0057692307692307696	0.0021765746156985444	995599	1004907	7351	NC_009614	2509972	2525611	False
6	Bacteroides_vulgatus_57955	700016765	700021902	3.361344537815126e-05	0.8894220894407618	N	True	0.0045045045045045045	0.002613240418118467	1217902	1224821	6888	NC_009614	3068278	3099441	False
7	Bacteroides_vulgatus_57955	700016765	700021902	3.361344537815126e-05	0.8894220894407618	N	True	0.011666666666666667	0.004347482412457513	1328891	1360936	25302	NC_009614	3338343	3429174	False
8	Bacteroides_vulgatus_57955	700016765	700021902	3.361344537815126e-05	0.8894220894407618	N	True	0.0038929440389294406	0.00144571832027704	1407169	1439777	29743	NC_009614	3521779	3654978	False
9	Bacteroides_vulgatus_57955	700016765	700021902	3.361344537815126e-05	0.8894220894407618	N	True	0.008695652173913044	0.0034617048896581565	1505460	1518461	11555	NC_009614	3792933	3810062	False
10	Bacteroides_vulgatus_57955	700016765	700021902	3.361344537815126e-05	0.8894220894407618	N	True	0.011079545454545455	0.005040806529044647	1558573	1584649	24996	NC_009614	3875738	3916781	False
11	Bacteroides_vulgatus_57955	700016765	700021902	3.361344537815126e-05	0.8894220894407618	N	True	0.007741935483870968	0.0029495965992886266	1921596	1972629	46108	NC_009614	4825588	4914605	False
0	Bacteroides_vulgatus_57955	700016765	700023390	2.34375e-05	0.9549770975310021	N	True	0.007733619763694952	0.003031712917798556	57524	141414	66629	NC_009614	122221	325097	False
1	Bacteroides_vulgatus_57955	700016765	700023390	2.34375e-05	0.9549770975310021	N	True	0.007553956834532374	0.0034883720930232558	568694	595825	19780	NC_009614	1473455	1574368	False
0	Bacteroides_vulgatus_57955	700016765	700033922	1.2875536480686696e-05	0.8700790337011631	N	True	0.006911636045494313	0.0021681669244917596	20107	116418	82097	NC_009614	67396	287143	False
1	Bacteroides_vulgatus_57955	700016765	700033922	1.2875536480686696e-05	0.8700790337011631	N	True	0.016666666666666666	0.004481792717086834	160067	161852	1785	NC_009614	360291	362165	False
2	Bacteroides_vulgatus_57955	700016765	700033922	1.2875536480686696e-05	0.8700790337011631	N	True	0.018292682926829267	0.006850549846764017	417669	424907	5547	NC_009614	1063076	1085273	False
3	Bacteroides_vulgatus_57955	700016765	700033922	1.2875536480686696e-05	0.8700790337011631	N	True	0.00648479427549195	0.0023429337982109628	602958	768998	161763	NC_009614	1595544	1902892	False
0	Bacteroides_vulgatus_57955	700016765	700161743	8e-05	0.6559052878930747	N	False	0.00486815415821501	0.0016129032258064516	749	74576	71300	NC_009614	993	143513	True
1	Bacteroides_vulgatus_57955	700016765	700161743	8e-05	0.6559052878930747	N	False	0.005485232067510549	0.0019283403831798955	151315	167554	16076	NC_009614	351130	367997	True
2	Bacteroides_vulgatus_57955	700016765	700161743	8e-05	0.6559052878930747	N	False	0.010101010101010102	0.0026707899915659264	207397	214811	7114	NC_009614	437815	445482	True
3	Bacteroides_vulgatus_57955	700016765	700161743	8e-05	0.6559052878930747	N	False	0.011904761904761904	0.002671118530884808	283860	289913	5990	NC_009614	603731	610352	True
4	Bacteroides_vulgatus_57955	700016765	700161743	8e-05	0.6559052878930747	N	False	0.006153846153846154	0.0017660044150110375	308945	313475	4530	NC_009614	658215	663147	True
5	Bacteroides_vulgatus_57955	700016765	700161743	8e-05	0.6559052878930747	N	False	0.02	0.004626951995373048	423281	425010	1729	NC_009614	1083647	1085470	True
6	Bacteroides_vulgatus_57955	700016765	700161743	8e-05	0.6559052878930747	N	False	0.021739130434782608	0.004455760661998727	468569	470140	1571	NC_009614	1178711	1181532	True
7	Bacteroides_vulgatus_57955	700016765	700161743	8e-05	0.6559052878930747	N	False	0.007811400422237861	0.0029556941447698992	504989	617144	101499	NC_009614	1344619	1615955	True
8	Bacteroides_vulgatus_57955	700016765	700161743	8e-05	0.6559052878930747	N	False	0.00944206008583691	0.0025595709671521727	634310	651064	16409	NC_009614	1643809	1692848	True
9	Bacteroides_vulgatus_57955	700016765	700161743	8e-05	0.6559052878930747	N	False	0.005648267008985879	0.002379819133745835	695815	753932	56727	NC_009614	1789767	1877319	True
10	Bacteroides_vulgatus_57955	700016765	700161743	8e-05	0.6559052878930747	N	False	0.005741626794258373	0.0013392857142857143	782186	800525	15680	NC_009614	1947446	1973551	True
11	Bacteroides_vulgatus_57955	700016765	700161743	8e-05	0.6559052878930747	Y	False	0.0375	0.006153846153846154	840184	841183	650	NC_009614	2147086	2148085	True
12	Bacteroides_vulgatus_57955	700016765	700161743	8e-05	0.6559052878930747	N	False	0.00783132530120482	0.002548503781650773	897464	922470	24328	NC_009614	2352216	2384418	True
13	Bacteroides_vulgatus_57955	700016765	700161743	8e-05	0.6559052878930747	N	False	0.005405405405405406	0.0022369207628671153	941415	996934	51857	NC_009614	2433699	2511307	True
14	Bacteroides_vulgatus_57955	700016765	700161743	8e-05	0.6559052878930747	Y	False	0.06341463414634146	0.018120805369127517	1000723	1004483	2980	NC_009614	2516365	2520479	True
15	Bacteroides_vulgatus_57955	700016765	700161743	8e-05	0.6559052878930747	Y	False	0.025	0.007205352547606794	1073182	1075450	1943	NC_009614	2660335	2677464	True
16	Bacteroides_vulgatus_57955	700016765	700161743	8e-05	0.6559052878930747	N	False	0.005889281507656066	0.002467216439096931	1173166	1238373	59176	NC_009614	2990231	3117837	True
17	Bacteroides_vulgatus_57955	700016765	700161743	8e-05	0.6559052878930747	N	False	0.006985294117647059	0.002382185396167789	1329755	1355041	19310	NC_009614	3339364	3423125	True
18	Bacteroides_vulgatus_57955	700016765	700161743	8e-05	0.6559052878930747	Y	False	0.05555555555555555	0.01927710843373494	1356652	1357897	1245	NC_009614	3424736	3425981	True
19	Bacteroides_vulgatus_57955	700016765	700161743	8e-05	0.6559052878930747	N	False	0.006603773584905661	0.0024161073825503354	1432508	1440155	7450	NC_009614	3644113	3655356	True
20	Bacteroides_vulgatus_57955	700016765	700161743	8e-05	0.6559052878930747	N	False	0.007753164556962025	0.0030600436195308673	1482993	1582699	89868	NC_009614	3755147	3911174	True
21	Bacteroides_vulgatus_57955	700016765	700161743	8e-05	0.6559052878930747	N	False	0.011764705882352941	0.00392156862745098	1628978	1636051	5610	NC_009614	4052345	4066448	True
22	Bacteroides_vulgatus_57955	700016765	700161743	8e-05	0.6559052878930747	N	False	0.013636363636363636	0.004482869036183158	1784838	1787964	3123	NC_009614	4493060	4496216	True
23	Bacteroides_vulgatus_57955	700016765	700161743	8e-05	0.6559052878930747	N	False	0.005288461538461539	0.0021134388291548884	1912677	1998424	75706	NC_009614	4812547	5019850	True
24	Bacteroides_vulgatus_57955	700016765	700161743	8e-05	0.6559052878930747	N	False	0.009418509418509418	0.003843506195502524	2037565	2057665	17432	NC_009614	5097315	5162846	True
0	Bacteroides_vulgatus_57955	700021361	700034794	0.00012182741116751269	0.7499080268186289	N	False	0.007073170731707317	0.0023622312961900584	33601	63257	29633	NC_009614	82282	128375	True
1	Bacteroides_vulgatus_57955	700021361	700034794	0.00012182741116751269	0.7499080268186289	N	False	0.007708779443254818	0.002351309800138667	83954	135297	33173	NC_009614	216707	317594	True
2	Bacteroides_vulgatus_57955	700021361	700034794	0.00012182741116751269	0.7499080268186289	N	False	0.009204368174726989	0.0035800849436303395	308000	353297	44971	NC_009614	657270	764642	True
3	Bacteroides_vulgatus_57955	700021361	700034794	0.00012182741116751269	0.7499080268186289	N	False	0.014473684210526316	0.0042998691344176485	397443	402792	5349	NC_009614	865991	878721	True
4	Bacteroides_vulgatus_57955	700021361	700034794	0.00012182741116751269	0.7499080268186289	N	False	0.010332103321033211	0.0025447935601142562	508094	527349	19255	NC_009614	1371714	1411491	True
5	Bacteroides_vulgatus_57955	700021361	700034794	0.00012182741116751269	0.7499080268186289	N	False	0.00663716814159292	0.0028864656831302116	596500	612128	15590	NC_009614	1581980	1610618	True
6	Bacteroides_vulgatus_57955	700021361	700034794	0.00012182741116751269	0.7499080268186289	N	False	0.009246392303580972	0.003403953025448249	722771	864923	135137	NC_009614	1828753	2194640	True
7	Bacteroides_vulgatus_57955	700021361	700034794	0.00012182741116751269	0.7499080268186289	N	False	0.014300960512273213	0.004485826852985878	890288	965776	67769	NC_009614	2316708	2468549	True
8	Bacteroides_vulgatus_57955	700021361	700034794	0.00012182741116751269	0.7499080268186289	N	False	0.01267605633802817	0.0031354105428179502	1013366	1018469	5103	NC_009614	2549289	2556008	True
9	Bacteroides_vulgatus_57955	700021361	700034794	0.00012182741116751269	0.7499080268186289	N	False	0.010919540229885057	0.003371327660940761	1118868	1131981	12458	NC_009614	2865678	2906170	True
10	Bacteroides_vulgatus_57955	700021361	700034794	0.00012182741116751269	0.7499080268186289	N	False	0.016666666666666666	0.004559270516717325	1250488	1253779	3290	NC_009614	3147983	3151456	True
11	Bacteroides_vulgatus_57955	700021361	700034794	0.00012182741116751269	0.7499080268186289	N	False	0.010982658959537572	0.0033818938605619147	1470913	1491253	11532	NC_009614	3716631	3773829	True
12	Bacteroides_vulgatus_57955	700021361	700034794	0.00012182741116751269	0.7499080268186289	N	False	0.005681818181818182	0.002789076118535735	1542225	1570808	25815	NC_009614	3845706	3892660	True
13	Bacteroides_vulgatus_57955	700021361	700034794	0.00012182741116751269	0.7499080268186289	N	False	0.016	0.004853779881082393	1812952	1821604	8241	NC_009614	4669940	4678813	True
14	Bacteroides_vulgatus_57955	700021361	700034794	0.00012182741116751269	0.7499080268186289	N	False	0.010588235294117647	0.004223543722124612	1906077	1945894	29596	NC_009614	4803565	4883435	True
15	Bacteroides_vulgatus_57955	700021361	700034794	0.00012182741116751269	0.7499080268186289	N	False	0.011471321695760598	0.003727369542066028	1974088	2007406	28170	NC_009614	4923788	5037667	True
0	Bacteroides_vulgatus_57955	700021361	700111745	7.526881720430108e-05	0.6956477970537902	N	False	0.0064971751412429375	0.002295094721282141	37572	63281	25707	NC_009614	100437	128399	True
1	Bacteroides_vulgatus_57955	700021361	700111745	7.526881720430108e-05	0.6956477970537902	N	False	0.007484407484407485	0.0023503834062931516	83966	135291	34037	NC_009614	216719	317588	True
2	Bacteroides_vulgatus_57955	700021361	700111745	7.526881720430108e-05	0.6956477970537902	N	False	0.007072368421052632	0.002620679972857243	298135	347477	42737	NC_009614	638448	758551	True
3	Bacteroides_vulgatus_57955	700021361	700111745	7.526881720430108e-05	0.6956477970537902	N	False	0.014473684210526316	0.00429745889387145	397458	402810	5352	NC_009614	866006	878739	True
4	Bacteroides_vulgatus_57955	700021361	700111745	7.526881720430108e-05	0.6956477970537902	N	False	0.010416666666666666	0.004344750934626654	604006	614138	9897	NC_009614	1596722	1612628	True
5	Bacteroides_vulgatus_57955	700021361	700111745	7.526881720430108e-05	0.6956477970537902	N	False	0.00946094609460946	0.003215071775726208	680604	816290	133123	NC_009614	1761360	2116261	True
6	Bacteroides_vulgatus_57955	700021361	700111745	7.526881720430108e-05	0.6956477970537902	N	False	0.011489698890649762	0.003888272574497765	867222	965800	91043	NC_009614	2240700	2468573	True
7	Bacteroides_vulgatus_57955	700021361	700111745	7.526881720430108e-05	0.6956477970537902	N	False	0.01267605633802817	0.0031354105428179502	1013363	1018466	5103	NC_009614	2549286	2556005	True
8	Bacteroides_vulgatus_57955	700021361	700111745	7.526881720430108e-05	0.6956477970537902	N	False	0.010857142857142857	0.003354632587859425	1118871	1131999	12520	NC_009614	2865681	2906188	True
9	Bacteroides_vulgatus_57955	700021361	700111745	7.526881720430108e-05	0.6956477970537902	N	False	0.011578947368421053	0.003722182624534727	1471330	1491238	12627	NC_009614	3717048	3773814	True
10	Bacteroides_vulgatus_57955	700021361	700111745	7.526881720430108e-05	0.6956477970537902	N	False	0.015384615384615385	0.004556607080266386	1508766	1512517	2853	NC_009614	3797420	3803169	True
11	Bacteroides_vulgatus_57955	700021361	700111745	7.526881720430108e-05	0.6956477970537902	N	False	0.007758620689655172	0.002968416053194016	1551997	1561423	8422	NC_009614	3868321	3879306	True
12	Bacteroides_vulgatus_57955	700021361	700111745	7.526881720430108e-05	0.6956477970537902	N	False	0.0012782694198623403	0.00042114987501358546	1625804	1705442	73608	NC_009614	4049171	4189122	True
13	Bacteroides_vulgatus_57955	700021361	700111745	7.526881720430108e-05	0.6956477970537902	N	False	0.015748031496062992	0.004796163069544364	1812931	1821613	8340	NC_009614	4669919	4678822	True
14	Bacteroides_vulgatus_57955	700021361	700111745	7.526881720430108e-05	0.6956477970537902	N	False	0.009318766066838046	0.0035490379765078907	1856988	1979029	111016	NC_009614	4723644	4947040	True
15	Bacteroides_vulgatus_57955	700021361	700111745	7.526881720430108e-05	0.6956477970537902	N	False	0.017829457364341085	0.004789053591790194	1996559	2007421	8770	NC_009614	5016808	5037682	True
0	Bacteroides_vulgatus_57955	700021361	700161872	7.614213197969543e-05	0.7284621719333361	N	False	0.0064971751412429375	0.0022949161772142053	37596	63305	25709	NC_009614	100461	128423	True
1	Bacteroides_vulgatus_57955	700021361	700161872	7.614213197969543e-05	0.7284621719333361	N	False	0.007547169811320755	0.0022985795956857427	83942	135240	33934	NC_009614	216695	317537	True
2	Bacteroides_vulgatus_57955	700021361	700161872	7.614213197969543e-05	0.7284621719333361	N	False	0.007560627674750357	0.002978983880840645	298096	347525	49010	NC_009614	638409	758599	True
3	Bacteroides_vulgatus_57955	700021361	700161872	7.614213197969543e-05	0.7284621719333361	N	False	0.015789473684210527	0.00448681996634885	397434	402783	5349	NC_009614	865982	878712	True
4	Bacteroides_vulgatus_57955	700021361	700161872	7.614213197969543e-05	0.7284621719333361	N	False	0.006607929515418502	0.002927512251002355	596449	612200	15713	NC_009614	1581929	1610690	True
5	Bacteroides_vulgatus_57955	700021361	700161872	7.614213197969543e-05	0.7284621719333361	N	False	0.010215920077344506	0.003581629820649887	729998	965803	223362	NC_009614	1846191	2468576	True
6	Bacteroides_vulgatus_57955	700021361	700161872	7.614213197969543e-05	0.7284621719333361	N	False	0.00368763557483731	0.0010205306759514948	995536	1033724	33316	NC_009614	2509909	2582793	True
7	Bacteroides_vulgatus_57955	700021361	700161872	7.614213197969543e-05	0.7284621719333361	N	False	0.011428571428571429	0.003433407856914724	1118901	1131951	12524	NC_009614	2865711	2906140	True
8	Bacteroides_vulgatus_57955	700021361	700161872	7.614213197969543e-05	0.7284621719333361	N	False	0.010880829015544042	0.0033627903339329005	1470907	1491229	12787	NC_009614	3716625	3773805	True
9	Bacteroides_vulgatus_57955	700021361	700161872	7.614213197969543e-05	0.7284621719333361	N	False	0.013953488372093023	0.004235907461713913	1508781	1512532	3069	NC_009614	3797435	3803184	True
10	Bacteroides_vulgatus_57955	700021361	700161872	7.614213197969543e-05	0.7284621719333361	N	False	0.008547008547008548	0.002844950213371266	1552060	1561405	8436	NC_009614	3868384	3879288	True
11	Bacteroides_vulgatus_57955	700021361	700161872	7.614213197969543e-05	0.7284621719333361	N	False	0.003468208092485549	0.0010351966873706005	1625786	1638832	11592	NC_009614	4049153	4071000	True
12	Bacteroides_vulgatus_57955	700021361	700161872	7.614213197969543e-05	0.7284621719333361	N	False	0.015748031496062992	0.004785261394903696	1812937	1821610	8359	NC_009614	4669925	4678819	True
13	Bacteroides_vulgatus_57955	700021361	700161872	7.614213197969543e-05	0.7284621719333361	N	False	0.009857904085257548	0.003717381202768471	1917100	2007421	81778	NC_009614	4820652	5037682	True
0	Bacteroides_vulgatus_57955	700021361	700163811	8.5e-05	0.7486898567279983	N	False	0.006515580736543909	0.0022633263092172013	37602	63275	25626	NC_009614	100467	128393	True
1	Bacteroides_vulgatus_57955	700021361	700163811	8.5e-05	0.7486898567279983	N	False	0.007660455486542443	0.0023603461841070024	83963	135273	34317	NC_009614	216716	317570	True
2	Bacteroides_vulgatus_57955	700021361	700163811	8.5e-05	0.7486898567279983	N	False	0.007703281027104137	0.0030004286326618087	298135	347471	48993	NC_009614	638448	758545	True
3	Bacteroides_vulgatus_57955	700021361	700163811	8.5e-05	0.7486898567279983	N	False	0.015789473684210527	0.004481792717086834	397449	402804	5355	NC_009614	865997	878733	True
4	Bacteroides_vulgatus_57955	700021361	700163811	8.5e-05	0.7486898567279983	N	False	0.006607929515418502	0.002927512251002355	596449	612200	15713	NC_009614	1581929	1610690	True
5	Bacteroides_vulgatus_57955	700021361	700163811	8.5e-05	0.7486898567279983	N	False	0.010405186385737439	0.00363941012728927	730022	965776	222014	NC_009614	1846215	2468549	True
6	Bacteroides_vulgatus_57955	700021361	700163811	8.5e-05	0.7486898567279983	N	False	0.0125	0.003108003108003108	1013330	1018478	5148	NC_009614	2549253	2556017	True
7	Bacteroides_vulgatus_57955	700021361	700163811	8.5e-05	0.7486898567279983	N	False	0.010919540229885057	0.003371598298145621	1118925	1131993	12457	NC_009614	2865735	2906182	True
8	Bacteroides_vulgatus_57955	700021361	700163811	8.5e-05	0.7486898567279983	N	False	0.01134020618556701	0.0037209302325581397	1471348	1491238	12900	NC_009614	3717066	3773814	True
9	Bacteroides_vulgatus_57955	700021361	700163811	8.5e-05	0.7486898567279983	N	False	0.014285714285714285	0.004608294930875576	1508784	1512547	3038	NC_009614	3797438	3803199	True
10	Bacteroides_vulgatus_57955	700021361	700163811	8.5e-05	0.7486898567279983	N	False	0.008620689655172414	0.002992936669460074	1552087	1561450	8353	NC_009614	3868411	3879333	True
11	Bacteroides_vulgatus_57955	700021361	700163811	8.5e-05	0.7486898567279983	N	False	0.015625	0.004748338081671415	1812931	1821643	8424	NC_009614	4669919	4678852	True
12	Bacteroides_vulgatus_57955	700021361	700163811	8.5e-05	0.7486898567279983	N	False	0.009955555555555556	0.0037710899429438988	1917097	2007448	81674	NC_009614	4820649	5037709	True
0	Bacteroides_vulgatus_57955	700021361	700172498	4.4e-05	0.9279297287092869	N	True	0.0078125	0.0031418312387791743	53685	62597	8912	NC_009614	118056	127715	False
1	Bacteroides_vulgatus_57955	700021361	700172498	4.4e-05	0.9279297287092869	N	True	0.023076923076923078	0.004606172270842929	105920	108116	2171	NC_009614	255323	263736	False
2	Bacteroides_vulgatus_57955	700021361	700172498	4.4e-05	0.9279297287092869	N	True	0.009111617312072893	0.0036612234318299636	316530	347495	30864	NC_009614	693654	758569	False
3	Bacteroides_vulgatus_57955	700021361	700172498	4.4e-05	0.9279297287092869	N	True	0.014300847457627119	0.0044996189247816145	890279	965749	68228	NC_009614	2316699	2468522	False
4	Bacteroides_vulgatus_57955	700021361	700172498	4.4e-05	0.9279297287092869	N	True	0.01097560975609756	0.0036688356638515853	1974136	2007442	28892	NC_009614	4923836	5037703	False
0	Bacteroides_vulgatus_57955	700021361	ERR912110	0.00011458333333333333	0.7045264654578502	N	False	0.0064971751412429375	0.0022949161772142053	37602	63311	25709	NC_009614	100467	128429	True
1	Bacteroides_vulgatus_57955	700021361	ERR912110	0.00011458333333333333	0.7045264654578502	N	False	0.009652509652509652	0.0030233698316718418	83993	135261	36714	NC_009614	216746	317558	True
2	Bacteroides_vulgatus_57955	700021361	ERR912110	0.00011458333333333333	0.7045264654578502	N	False	0.007670454545454545	0.002968263972187773	298087	347516	49187	NC_009614	638400	758590	True
3	Bacteroides_vulgatus_57955	700021361	ERR912110	0.00011458333333333333	0.7045264654578502	N	False	0.014473684210526316	0.004302282080059858	397431	402777	5346	NC_009614	865979	878706	True
4	Bacteroides_vulgatus_57955	700021361	ERR912110	0.00011458333333333333	0.7045264654578502	N	False	0.006299212598425197	0.002951024345950854	596425	614084	17621	NC_009614	1581905	1612574	True
5	Bacteroides_vulgatus_57955	700021361	ERR912110	0.00011458333333333333	0.7045264654578502	N	False	0.01007502679528403	0.0034430216544085327	679407	816293	136508	NC_009614	1758971	2116264	True
6	Bacteroides_vulgatus_57955	700021361	ERR912110	0.00011458333333333333	0.7045264654578502	N	False	0.011131059245960502	0.0038654618473895584	841579	965776	119520	NC_009614	2160819	2468549	True
7	Bacteroides_vulgatus_57955	700021361	ERR912110	0.00011458333333333333	0.7045264654578502	N	False	0.01267605633802817	0.0031354105428179502	1013372	1018475	5103	NC_009614	2549295	2556014	True
8	Bacteroides_vulgatus_57955	700021361	ERR912110	0.00011458333333333333	0.7045264654578502	N	False	0.011864406779661017	0.0034755134281200632	1118871	1131999	12660	NC_009614	2865681	2906188	True
9	Bacteroides_vulgatus_57955	700021361	ERR912110	0.00011458333333333333	0.7045264654578502	N	False	0.013023255813953489	0.004421673217293655	1470892	1491961	14248	NC_009614	3716610	3774537	True
10	Bacteroides_vulgatus_57955	700021361	ERR912110	0.00011458333333333333	0.7045264654578502	N	False	0.015909090909090907	0.004460019114367633	1508793	1512538	3139	NC_009614	3797447	3803190	True
11	Bacteroides_vulgatus_57955	700021361	ERR912110	0.00011458333333333333	0.7045264654578502	N	False	0.009166666666666667	0.0031384400790421944	1552078	1561411	8603	NC_009614	3868402	3879294	True
12	Bacteroides_vulgatus_57955	700021361	ERR912110	0.00011458333333333333	0.7045264654578502	N	False	0.004954954954954955	0.00173287123433751	1623133	1639165	15004	NC_009614	4046147	4072985	True
13	Bacteroides_vulgatus_57955	700021361	ERR912110	0.00011458333333333333	0.7045264654578502	N	False	0.015625	0.004747774480712166	1812931	1821643	8425	NC_009614	4669919	4678852	True
14	Bacteroides_vulgatus_57955	700021361	ERR912110	0.00011458333333333333	0.7045264654578502	N	False	0.010178453403833443	0.003836507199256851	1856949	1972785	107650	NC_009614	4723605	4915043	True
15	Bacteroides_vulgatus_57955	700021361	ERR912110	0.00011458333333333333	0.7045264654578502	N	False	0.01769230769230769	0.004737198285585382	1996499	2007457	8866	NC_009614	5016748	5037718	True
0	Bacteroides_vulgatus_57955	700021902	700023390	4.3668122270742355e-05	0.8563884619535487	N	True	0.007367280606717226	0.0029722389861194932	57533	141009	66280	NC_009614	122230	324692	True
1	Bacteroides_vulgatus_57955	700021902	700023390	4.3668122270742355e-05	0.8563884619535487	Y	True	0.1	0.02127659574468085	386989	387412	423	NC_009614	822266	822689	True
2	Bacteroides_vulgatus_57955	700021902	700023390	4.3668122270742355e-05	0.8563884619535487	N	True	0.006834532374100719	0.0033244345942678687	568727	595810	19853	NC_009614	1473488	1574353	True
3	Bacteroides_vulgatus_57955	700021902	700023390	4.3668122270742355e-05	0.8563884619535487	N	True	0.0176	0.004640860668705833	679314	689858	9481	NC_009614	1758878	1783644	False
4	Bacteroides_vulgatus_57955	700021902	700023390	4.3668122270742355e-05	0.8563884619535487	N	True	0.012888888888888889	0.004221504842314378	708719	725003	16108	NC_009614	1808170	1832653	False
5	Bacteroides_vulgatus_57955	700021902	700023390	4.3668122270742355e-05	0.8563884619535487	N	True	0.010344827586206896	0.0027196083763937995	841618	845341	3677	NC_009614	2160858	2164589	True
6	Bacteroides_vulgatus_57955	700021902	700023390	4.3668122270742355e-05	0.8563884619535487	N	True	0.00774818401937046	0.00238932766974182	888792	922470	30134	NC_009614	2313492	2384418	True
7	Bacteroides_vulgatus_57955	700021902	700023390	4.3668122270742355e-05	0.8563884619535487	N	True	0.003883495145631068	0.0013738150844896278	995581	1004889	7279	NC_009614	2509954	2525593	True
8	Bacteroides_vulgatus_57955	700021902	700023390	4.3668122270742355e-05	0.8563884619535487	N	True	0.004464285714285714	0.0025959042399769255	1217887	1224821	6934	NC_009614	3068263	3099441	True
9	Bacteroides_vulgatus_57955	700021902	700023390	4.3668122270742355e-05	0.8563884619535487	N	True	0.010655737704918032	0.0038473496036064044	1328849	1360954	25732	NC_009614	3338301	3429192	True
10	Bacteroides_vulgatus_57955	700021902	700023390	4.3668122270742355e-05	0.8563884619535487	N	True	0.013829787234042552	0.0035688793718772305	1407169	1414354	7005	NC_009614	3521779	3544022	False
11	Bacteroides_vulgatus_57955	700021902	700023390	4.3668122270742355e-05	0.8563884619535487	N	True	0.008588957055214725	0.0033319094404100813	1505442	1518386	11705	NC_009614	3792915	3809987	True
12	Bacteroides_vulgatus_57955	700021902	700023390	4.3668122270742355e-05	0.8563884619535487	N	True	0.010985915492957746	0.005031895083006458	1558579	1584622	25239	NC_009614	3875744	3916754	True
13	Bacteroides_vulgatus_57955	700021902	700023390	4.3668122270742355e-05	0.8563884619535487	N	True	0.006896551724137931	0.0028981215095616854	1920774	1972539	47272	NC_009614	4824766	4914515	False
0	Bacteroides_vulgatus_57955	700021902	700033922	6.220095693779904e-05	0.7848570301862365	N	True	0.007017543859649123	0.0021451903856467263	20092	116406	82044	NC_009614	67381	287131	True
1	Bacteroides_vulgatus_57955	700021902	700033922	6.220095693779904e-05	0.7848570301862365	N	True	0.016666666666666666	0.005016722408026756	160082	161876	1794	NC_009614	360306	362189	True
2	Bacteroides_vulgatus_57955	700021902	700033922	6.220095693779904e-05	0.7848570301862365	Y	True	0.1	0.02142857142857143	386998	387418	420	NC_009614	822275	822695	True
3	Bacteroides_vulgatus_57955	700021902	700033922	6.220095693779904e-05	0.7848570301862365	N	True	0.01707317073170732	0.005954529050884157	417672	424862	5542	NC_009614	1063079	1085228	True
4	Bacteroides_vulgatus_57955	700021902	700033922	6.220095693779904e-05	0.7848570301862365	N	True	0.0066100937918713715	0.0024873318890761076	602940	769013	162021	NC_009614	1595526	1902907	False
5	Bacteroides_vulgatus_57955	700021902	700033922	6.220095693779904e-05	0.7848570301862365	N	True	0.010344827586206896	0.0027063599458728013	841597	845338	3695	NC_009614	2160837	2164586	True
6	Bacteroides_vulgatus_57955	700021902	700033922	6.220095693779904e-05	0.7848570301862365	N	True	0.0077108433734939755	0.0024086049887818398	888825	922527	30308	NC_009614	2313525	2384475	True
7	Bacteroides_vulgatus_57955	700021902	700033922	6.220095693779904e-05	0.7848570301862365	N	True	0.0057692307692307696	0.0020397062822953495	995578	1004901	7354	NC_009614	2509951	2525605	True
8	Bacteroides_vulgatus_57955	700021902	700033922	6.220095693779904e-05	0.7848570301862365	N	True	0.004464285714285714	0.0025869502730669733	1217902	1224860	6958	NC_009614	3068278	3099480	True
9	Bacteroides_vulgatus_57955	700021902	700033922	6.220095693779904e-05	0.7848570301862365	N	True	0.010773480662983425	0.0038787023977433005	1328819	1360942	25524	NC_009614	3338271	3429180	True
10	Bacteroides_vulgatus_57955	700021902	700033922	6.220095693779904e-05	0.7848570301862365	N	True	0.014130434782608696	0.0034757422157856628	1407103	1414303	6905	NC_009614	3521713	3543971	True
11	Bacteroides_vulgatus_57955	700021902	700033922	6.220095693779904e-05	0.7848570301862365	N	True	0.008588957055214725	0.0034106412005457027	1505472	1518446	11728	NC_009614	3792945	3810047	True
12	Bacteroides_vulgatus_57955	700021902	700033922	6.220095693779904e-05	0.7848570301862365	N	True	0.010985915492957746	0.0050448875824263125	1558549	1584565	25174	NC_009614	3875714	3916697	True
13	Bacteroides_vulgatus_57955	700021902	700033922	6.220095693779904e-05	0.7848570301862365	N	True	0.0071315372424722665	0.002883383169585647	1920846	1972539	46820	NC_009614	4824838	4914515	True
0	Bacteroides_vulgatus_57955	700021902	700113705	4.545454545454545e-05	0.906177946813164	Y	True	0.1	0.02142857142857143	386998	387418	420	NC_009614	822275	822695	True
1	Bacteroides_vulgatus_57955	700021902	700113705	4.545454545454545e-05	0.906177946813164	N	True	0.013138686131386862	0.003775776938716236	679326	689915	10329	NC_009614	1758890	1783701	True
2	Bacteroides_vulgatus_57955	700021902	700113705	4.545454545454545e-05	0.906177946813164	N	True	0.012888888888888889	0.0042196711138690664	708710	724973	16115	NC_009614	1808161	1832623	True
3	Bacteroides_vulgatus_57955	700021902	700113705	4.545454545454545e-05	0.906177946813164	Y	True	0.038461538461538464	0.011597938144329897	841582	842404	776	NC_009614	2160822	2161644	False
4	Bacteroides_vulgatus_57955	700021902	700113705	4.545454545454545e-05	0.906177946813164	N	True	0.007729468599033816	0.0024143405212329674	888834	922470	30236	NC_009614	2313534	2384418	True
5	Bacteroides_vulgatus_57955	700021902	700113705	4.545454545454545e-05	0.906177946813164	N	True	0.004464285714285714	0.0025959042399769255	1217887	1224821	6934	NC_009614	3068263	3099441	True
6	Bacteroides_vulgatus_57955	700021902	700113705	4.545454545454545e-05	0.906177946813164	N	True	0.010382513661202186	0.003804052480397485	1328819	1360915	25762	NC_009614	3338271	3429153	True
7	Bacteroides_vulgatus_57955	700021902	700113705	4.545454545454545e-05	0.906177946813164	N	True	0.013829787234042552	0.003572449271220349	1407157	1414360	6998	NC_009614	3521767	3544028	True
8	Bacteroides_vulgatus_57955	700021902	700113705	4.545454545454545e-05	0.906177946813164	Y	True	0.0375	0.008361204013377926	1432475	1433189	598	NC_009614	3644080	3644862	False
9	Bacteroides_vulgatus_57955	700021902	700113705	4.545454545454545e-05	0.906177946813164	N	True	0.00853658536585366	0.003395585738539898	1505451	1518419	11780	NC_009614	3792924	3810020	True
10	Bacteroides_vulgatus_57955	700021902	700113705	4.545454545454545e-05	0.906177946813164	N	True	0.010985915492957746	0.005040682675133955	1558573	1584592	25195	NC_009614	3875738	3916724	True
11	Bacteroides_vulgatus_57955	700021902	700113705	4.545454545454545e-05	0.906177946813164	N	True	0.006907378335949764	0.0028800745431058214	1920780	1972578	47221	NC_009614	4824772	4914554	True
0	Bacteroides_vulgatus_57955	700021902	SRR341721	2.9535864978902954e-05	0.8882062831934053	Y	True	0.1	0.02364066193853428	386971	387394	423	NC_009614	822248	822671	True
1	Bacteroides_vulgatus_57955	700021902	SRR341721	2.9535864978902954e-05	0.8882062831934053	N	True	0.012949640287769784	0.0038288503876711018	679263	689858	10447	NC_009614	1758827	1783644	True
2	Bacteroides_vulgatus_57955	700021902	SRR341721	2.9535864978902954e-05	0.8882062831934053	N	True	0.012888888888888889	0.004342970591884849	708719	724973	16118	NC_009614	1808170	1832623	True
3	Bacteroides_vulgatus_57955	700021902	SRR341721	2.9535864978902954e-05	0.8882062831934053	Y	True	0.041666666666666664	0.010043041606886656	841582	842344	697	NC_009614	2160822	2161584	True
4	Bacteroides_vulgatus_57955	700021902	SRR341721	2.9535864978902954e-05	0.8882062831934053	N	True	0.012612612612612612	0.003789045653379336	888798	922512	32462	NC_009614	2313498	2384460	True
5	Bacteroides_vulgatus_57955	700021902	SRR341721	2.9535864978902954e-05	0.8882062831934053	N	True	0.0057692307692307696	0.002178352620830497	995596	1004916	7345	NC_009614	2509969	2525620	True
6	Bacteroides_vulgatus_57955	700021902	SRR341721	2.9535864978902954e-05	0.8882062831934053	N	True	0.004545454545454545	0.00248683440608543	1217887	1224827	6836	NC_009614	3068263	3099447	True
7	Bacteroides_vulgatus_57955	700021902	SRR341721	2.9535864978902954e-05	0.8882062831934053	N	True	0.011733333333333333	0.004279978789485645	1328828	1360915	26402	NC_009614	3338280	3429153	True
8	Bacteroides_vulgatus_57955	700021902	SRR341721	2.9535864978902954e-05	0.8882062831934053	N	True	0.004651162790697674	0.0018715714746692482	1407163	1439786	30990	NC_009614	3521773	3654987	True
9	Bacteroides_vulgatus_57955	700021902	SRR341721	2.9535864978902954e-05	0.8882062831934053	N	True	0.008588957055214725	0.0034135518006485747	1505457	1518401	11718	NC_009614	3792930	3810002	True
10	Bacteroides_vulgatus_57955	700021902	SRR341721	2.9535864978902954e-05	0.8882062831934053	N	True	0.010955056179775281	0.005024926802247369	1558558	1584619	25274	NC_009614	3875723	3916751	True
11	Bacteroides_vulgatus_57955	700021902	SRR341721	2.9535864978902954e-05	0.8882062831934053	N	True	0.008074534161490683	0.0031259178450048254	1920840	1972578	47666	NC_009614	4824832	4914554	True
0	Bacteroides_vulgatus_57955	700021902	SRR413643	3.361344537815126e-05	0.8855798851361096	Y	True	0.1	0.023474178403755867	386962	387388	426	NC_009614	822239	822665	True
1	Bacteroides_vulgatus_57955	700021902	SRR413643	3.361344537815126e-05	0.8855798851361096	N	True	0.012949640287769784	0.0037306294241438685	679314	689918	10454	NC_009614	1758878	1783704	True
2	Bacteroides_vulgatus_57955	700021902	SRR413643	3.361344537815126e-05	0.8855798851361096	N	True	0.012888888888888889	0.004464285714285714	708707	724970	16128	NC_009614	1808158	1832620	True
3	Bacteroides_vulgatus_57955	700021902	SRR413643	3.361344537815126e-05	0.8855798851361096	N	True	0.010344827586206896	0.002724053391446472	841633	845350	3671	NC_009614	2160873	2164598	True
4	Bacteroides_vulgatus_57955	700021902	SRR413643	3.361344537815126e-05	0.8855798851361096	N	True	0.01233183856502242	0.0037448584934618454	888792	922539	32578	NC_009614	2313492	2384487	True
5	Bacteroides_vulgatus_57955	700021902	SRR413643	3.361344537815126e-05	0.8855798851361096	N	True	0.0052238805970149255	0.002550207204335352	993442	1004901	9411	NC_009614	2504682	2525605	False
6	Bacteroides_vulgatus_57955	700021902	SRR413643	3.361344537815126e-05	0.8855798851361096	N	True	0.0045045045045045045	0.002473446820893351	1217899	1224788	6873	NC_009614	3068275	3099408	True
7	Bacteroides_vulgatus_57955	700021902	SRR413643	3.361344537815126e-05	0.8855798851361096	N	True	0.012266666666666667	0.004392275653161681	1328828	1360936	26410	NC_009614	3338280	3429174	True
8	Bacteroides_vulgatus_57955	700021902	SRR413643	3.361344537815126e-05	0.8855798851361096	N	True	0.004367816091954023	0.0017908538535337385	1407136	1439783	31270	NC_009614	3521746	3654984	True
9	Bacteroides_vulgatus_57955	700021902	SRR413643	3.361344537815126e-05	0.8855798851361096	N	True	0.007361963190184049	0.003240661777247143	1505448	1518398	11726	NC_009614	3792921	3809999	True
10	Bacteroides_vulgatus_57955	700021902	SRR413643	3.361344537815126e-05	0.8855798851361096	N	True	0.010644257703081233	0.004982600442897817	1558564	1584631	25288	NC_009614	3875729	3916763	True
11	Bacteroides_vulgatus_57955	700021902	SRR413643	3.361344537815126e-05	0.8855798851361096	N	True	0.00806201550387597	0.0031240171925778384	1920807	1972539	47695	NC_009614	4824799	4914515	True
0	Bacteroides_vulgatus_57955	700023188	700033989	6.334841628959275e-05	0.8341104497977738	N	True	0.010810810810810811	0.003208152481600302	69641	75078	5299	NC_009614	138441	144192	False
1	Bacteroides_vulgatus_57955	700023188	700033989	6.334841628959275e-05	0.8341104497977738	N	True	0.010958904109589041	0.002991921811110003	151318	161348	10027	NC_009614	351133	361661	False
2	Bacteroides_vulgatus_57955	700023188	700033989	6.334841628959275e-05	0.8341104497977738	N	True	0.006474820143884892	0.002329384943252218	273509	293906	20177	NC_009614	588555	633349	False
3	Bacteroides_vulgatus_57955	700023188	700033989	6.334841628959275e-05	0.8341104497977738	N	True	0.02195121951219512	0.0063787133223983964	318105	323592	5487	NC_009614	695229	714758	False
4	Bacteroides_vulgatus_57955	700023188	700033989	6.334841628959275e-05	0.8341104497977738	N	True	0.013793103448275862	0.00437636761487965	398673	402786	4113	NC_009614	872752	878715	False
5	Bacteroides_vulgatus_57955	700023188	700033989	6.334841628959275e-05	0.8341104497977738	N	True	0.006185567010309278	0.0023900919823278046	630674	644540	13807	NC_009614	1636398	1679510	False
6	Bacteroides_vulgatus_57955	700023188	700033989	6.334841628959275e-05	0.8341104497977738	N	True	0.016666666666666666	0.0033003300330033004	706919	709343	2424	NC_009614	1806370	1808899	False
7	Bacteroides_vulgatus_57955	700023188	700033989	6.334841628959275e-05	0.8341104497977738	N	True	0.0067039106145251395	0.002715438064052392	816197	881514	62605	NC_009614	2116168	2261348	False
8	Bacteroides_vulgatus_57955	700023188	700033989	6.334841628959275e-05	0.8341104497977738	N	True	0.009056603773584906	0.0034470151982033737	1009788	1031794	19147	NC_009614	2534135	2579511	False
9	Bacteroides_vulgatus_57955	700023188	700033989	6.334841628959275e-05	0.8341104497977738	N	True	0.005705705705705706	0.0017705524928574303	1065054	1090089	24851	NC_009614	2646722	2695330	False
10	Bacteroides_vulgatus_57955	700023188	700033989	6.334841628959275e-05	0.8341104497977738	N	True	0.007407407407407408	0.004064428721962969	1218155	1224821	6643	NC_009614	3091690	3099441	False
11	Bacteroides_vulgatus_57955	700023188	700033989	6.334841628959275e-05	0.8341104497977738	N	True	0.02666666666666667	0.006007646095030038	1483483	1485316	1831	NC_009614	3755895	3758824	False
12	Bacteroides_vulgatus_57955	700023188	700033989	6.334841628959275e-05	0.8341104497977738	N	True	0.009554140127388535	0.0032096667610686303	1624079	1638823	10593	NC_009614	4047300	4070991	False
13	Bacteroides_vulgatus_57955	700023188	700033989	6.334841628959275e-05	0.8341104497977738	N	True	0.004671280276816609	0.0014705161511690604	1737143	1778888	40802	NC_009614	4403428	4460639	False
14	Bacteroides_vulgatus_57955	700023188	700033989	6.334841628959275e-05	0.8341104497977738	N	True	0.0055091819699499165	0.0018574999426697548	1821565	1865522	43607	NC_009614	4678774	4733290	False
15	Bacteroides_vulgatus_57955	700023188	700033989	6.334841628959275e-05	0.8341104497977738	N	True	0.007142857142857143	0.001989389920424403	1897120	1919118	18096	NC_009614	4786242	4823079	False
16	Bacteroides_vulgatus_57955	700023188	700033989	6.334841628959275e-05	0.8341104497977738	N	True	0.011817865832464372	0.005583035408198247	2035828	2057665	20419	NC_009614	5095578	5162846	False
0	Bacteroides_vulgatus_57955	700023188	700111439	0.00010919540229885058	0.6600055509297807	Y	False	0.03461538461538462	0.007238307349665924	33646	35445	1796	NC_009614	82327	84126	True
1	Bacteroides_vulgatus_57955	700023188	700111439	0.00010919540229885058	0.6600055509297807	N	False	0.003780068728522337	0.0012412278607915215	69056	90564	20947	NC_009614	137851	224741	True
2	Bacteroides_vulgatus_57955	700023188	700111439	0.00010919540229885058	0.6600055509297807	N	False	0.011034482758620689	0.002918092171463071	151312	161294	9938	NC_009614	351127	361554	True
3	Bacteroides_vulgatus_57955	700023188	700111439	0.00010919540229885058	0.6600055509297807	N	False	0.008514190317195325	0.002719645985064995	181821	230262	43388	NC_009614	391363	462396	True
4	Bacteroides_vulgatus_57955	700023188	700111439	0.00010919540229885058	0.6600055509297807	N	False	0.008977556109725686	0.002699428966949299	269072	298306	28895	NC_009614	571983	638619	True
5	Bacteroides_vulgatus_57955	700023188	700111439	0.00010919540229885058	0.6600055509297807	N	False	0.02195121951219512	0.0061964643703298706	318153	323640	5487	NC_009614	695277	714806	True
6	Bacteroides_vulgatus_57955	700023188	700111439	0.00010919540229885058	0.6600055509297807	Y	False	0.0380952380952381	0.007455099966113182	383739	386695	2951	NC_009614	818575	821972	True
7	Bacteroides_vulgatus_57955	700023188	700111439	0.00010919540229885058	0.6600055509297807	N	False	0.0136986301369863	0.002944640753828033	398487	403581	5094	NC_009614	872566	893894	True
8	Bacteroides_vulgatus_57955	700023188	700111439	0.00010919540229885058	0.6600055509297807	N	False	0.022222222222222223	0.009730781706130393	417639	420967	3083	NC_009614	1063046	1078161	True
9	Bacteroides_vulgatus_57955	700023188	700111439	0.00010919540229885058	0.6600055509297807	N	False	0.011224489795918367	0.0040532163463831	584905	607295	20971	NC_009614	1530704	1602873	True
10	Bacteroides_vulgatus_57955	700023188	700111439	0.00010919540229885058	0.6600055509297807	N	False	0.0062176165803108805	0.0023993020212301876	630713	644540	13754	NC_009614	1636437	1679510	True
11	Bacteroides_vulgatus_57955	700023188	700111439	0.00010919540229885058	0.6600055509297807	N	False	0.012010443864229765	0.0038634900193174502	705162	734059	27954	NC_009614	1803175	1850562	True
12	Bacteroides_vulgatus_57955	700023188	700111439	0.00010919540229885058	0.6600055509297807	Y	False	0.0375	0.008450704225352112	816143	817208	1065	NC_009614	2116114	2117701	True
13	Bacteroides_vulgatus_57955	700023188	700111439	0.00010919540229885058	0.6600055509297807	N	False	0.007161803713527852	0.0028582861716115017	826420	881493	52479	NC_009614	2130291	2261327	True
14	Bacteroides_vulgatus_57955	700023188	700111439	0.00010919540229885058	0.6600055509297807	N	False	0.005542168674698795	0.0019625453214915344	934425	967763	30063	NC_009614	2426449	2470699	True
15	Bacteroides_vulgatus_57955	700023188	700111439	0.00010919540229885058	0.6600055509297807	N	False	0.008614232209737827	0.003262558259968928	1009779	1031833	19310	NC_009614	2534126	2579550	True
16	Bacteroides_vulgatus_57955	700023188	700111439	0.00010919540229885058	0.6600055509297807	N	False	0.005671641791044776	0.0018001440115209216	1065039	1090149	24998	NC_009614	2646707	2695390	True
17	Bacteroides_vulgatus_57955	700023188	700111439	0.00010919540229885058	0.6600055509297807	N	False	0.004303797468354431	0.002074911458519658	1145840	1175766	27953	NC_009614	2925807	2992937	True
18	Bacteroides_vulgatus_57955	700023188	700111439	0.00010919540229885058	0.6600055509297807	N	False	0.00625	0.002980943255615884	1215437	1224830	9393	NC_009614	3058851	3099450	True
19	Bacteroides_vulgatus_57955	700023188	700111439	0.00010919540229885058	0.6600055509297807	N	False	0.008059701492537314	0.0030610045268376807	1332572	1362328	23195	NC_009614	3342624	3430566	True
20	Bacteroides_vulgatus_57955	700023188	700111439	0.00010919540229885058	0.6600055509297807	N	False	0.005496624879459981	0.0018386388583973656	1432229	1518230	72880	NC_009614	3643834	3809831	True
21	Bacteroides_vulgatus_57955	700023188	700111439	0.00010919540229885058	0.6600055509297807	N	False	0.007291666666666667	0.002553553695559654	1596867	1603998	7049	NC_009614	3974889	3982482	True
22	Bacteroides_vulgatus_57955	700023188	700111439	0.00010919540229885058	0.6600055509297807	N	False	0.009142857142857144	0.002982530890498509	1624076	1638862	11735	NC_009614	4047297	4071030	True
23	Bacteroides_vulgatus_57955	700023188	700111439	0.00010919540229885058	0.6600055509297807	N	False	0.004655172413793103	0.0014880589368916645	1737134	1778888	40993	NC_009614	4403419	4460639	True
24	Bacteroides_vulgatus_57955	700023188	700111439	0.00010919540229885058	0.6600055509297807	N	False	0.0048512289780077615	0.0016581772875517609	1821568	1939677	109156	NC_009614	4678777	4877115	True
25	Bacteroides_vulgatus_57955	700023188	700111439	0.00010919540229885058	0.6600055509297807	N	False	0.011214953271028037	0.004003736821032964	2010470	2019056	7493	NC_009614	5041278	5054605	True
26	Bacteroides_vulgatus_57955	700023188	700111439	0.00010919540229885058	0.6600055509297807	N	False	0.01179736294240111	0.005528105278606722	2035795	2057665	20441	NC_009614	5095545	5162846	True
0	Bacteroides_vulgatus_57955	700023188	700164354	0.00013368983957219252	0.70626372555633	N	False	0.0035058430717863106	0.001300588193939962	64253	165595	85346	NC_009614	132550	365931	True
1	Bacteroides_vulgatus_57955	700023188	700164354	0.00013368983957219252	0.70626372555633	N	False	0.008357348703170028	0.002670551104637048	269063	293954	24714	NC_009614	571974	633397	True
2	Bacteroides_vulgatus_57955	700023188	700164354	0.00013368983957219252	0.70626372555633	N	False	0.02195121951219512	0.006375227686703097	318159	323649	5490	NC_009614	695283	714815	True
3	Bacteroides_vulgatus_57955	700023188	700164354	0.00013368983957219252	0.70626372555633	N	False	0.007308970099667774	0.0022611905860636826	398706	420979	21670	NC_009614	872785	1078173	True
4	Bacteroides_vulgatus_57955	700023188	700164354	0.00013368983957219252	0.70626372555633	N	False	0.008928571428571428	0.0024060345948757967	596446	612119	15378	NC_009614	1581926	1610609	True
5	Bacteroides_vulgatus_57955	700023188	700164354	0.00013368983957219252	0.70626372555633	N	False	0.006701030927835051	0.002386807464197888	630662	644552	13826	NC_009614	1636386	1679522	True
6	Bacteroides_vulgatus_57955	700023188	700164354	0.00013368983957219252	0.70626372555633	N	False	0.010057471264367816	0.003342618384401114	705273	731183	25130	NC_009614	1803286	1847376	True
7	Bacteroides_vulgatus_57955	700023188	700164354	0.00013368983957219252	0.70626372555633	N	False	0.007039106145251397	0.002795571814246234	816134	881511	62599	NC_009614	2116105	2261345	True
8	Bacteroides_vulgatus_57955	700023188	700164354	0.00013368983957219252	0.70626372555633	N	False	0.010897435897435897	0.0034578810873114973	934437	944904	10411	NC_009614	2426461	2437426	True
9	Bacteroides_vulgatus_57955	700023188	700164354	0.00013368983957219252	0.70626372555633	Y	False	0.06923076923076923	0.025555555555555557	995854	1000109	900	NC_009614	2510227	2514542	True
10	Bacteroides_vulgatus_57955	700023188	700164354	0.00013368983957219252	0.70626372555633	N	False	0.009665427509293681	0.003590111806339112	1009779	1031785	19498	NC_009614	2534126	2579502	True
11	Bacteroides_vulgatus_57955	700023188	700164354	0.00013368983957219252	0.70626372555633	N	False	0.006626506024096385	0.0022973681028576037	1065051	1090164	24811	NC_009614	2646719	2695405	True
12	Bacteroides_vulgatus_57955	700023188	700164354	0.00013368983957219252	0.70626372555633	N	False	0.007339449541284404	0.004008908685968819	1218104	1224839	6735	NC_009614	3091639	3099459	True
13	Bacteroides_vulgatus_57955	700023188	700164354	0.00013368983957219252	0.70626372555633	N	False	0.010714285714285714	0.002887228260869565	1333373	1341451	5888	NC_009614	3343426	3362415	True
14	Bacteroides_vulgatus_57955	700023188	700164354	0.00013368983957219252	0.70626372555633	N	False	0.00698051948051948	0.002530491280063832	1406047	1454864	43865	NC_009614	3520572	3674592	True
15	Bacteroides_vulgatus_57955	700023188	700164354	0.00013368983957219252	0.70626372555633	N	False	0.015555555555555555	0.006982726938625505	1483483	1486207	2721	NC_009614	3755895	3759715	True
16	Bacteroides_vulgatus_57955	700023188	700164354	0.00013368983957219252	0.70626372555633	N	False	0.003669724770642202	0.0015621948838117556	1515689	1532357	15363	NC_009614	3806665	3830799	True
17	Bacteroides_vulgatus_57955	700023188	700164354	0.00013368983957219252	0.70626372555633	N	False	0.008796296296296297	0.0028515788009458895	1624052	1641799	14378	NC_009614	4047273	4075664	True
18	Bacteroides_vulgatus_57955	700023188	700164354	0.00013368983957219252	0.70626372555633	N	False	0.004819277108433735	0.0015585048094484354	1737149	1778870	41065	NC_009614	4403434	4460621	True
19	Bacteroides_vulgatus_57955	700023188	700164354	0.00013368983957219252	0.70626372555633	N	False	0.005370650529500757	0.0017586942767369787	1821577	1919157	93251	NC_009614	4678786	4823118	True
20	Bacteroides_vulgatus_57955	700023188	700164354	0.00013368983957219252	0.70626372555633	N	False	0.0118137595552467	0.005632009403007003	2035801	2057665	20419	NC_009614	5095551	5162846	True
0	Bacteroides_vulgatus_57955	700023267	700161219	0.00014814814814814815	0.8295653917489598	N	False	0.007984790874524715	0.002472187886279357	54293	77475	18607	NC_009614	118745	160192	True
1	Bacteroides_vulgatus_57955	700023267	700161219	0.00014814814814814815	0.8295653917489598	Y	False	0.05	0.01564518444093584	143347	150750	6967	NC_009614	332294	341154	True
2	Bacteroides_vulgatus_57955	700023267	700161219	0.00014814814814814815	0.8295653917489598	N	False	0.012244897959183673	0.0022095959595959595	313682	318750	3168	NC_009614	663354	695874	True
3	Bacteroides_vulgatus_57955	700023267	700161219	0.00014814814814814815	0.8295653917489598	N	False	0.009202453987730062	0.004575163398692811	530886	543190	12240	NC_009614	1415178	1431677	True
4	Bacteroides_vulgatus_57955	700023267	700161219	0.00014814814814814815	0.8295653917489598	N	False	0.003934426229508197	0.0013011757051907616	603259	631280	21519	NC_009614	1595975	1637004	True
5	Bacteroides_vulgatus_57955	700023267	700161219	0.00014814814814814815	0.8295653917489598	Y	False	0.05	0.026682838083687082	669004	670662	1649	NC_009614	1725095	1727086	True
6	Bacteroides_vulgatus_57955	700023267	700161219	0.00014814814814814815	0.8295653917489598	N	False	0.011111111111111112	0.0036319612590799033	688820	692834	2478	NC_009614	1782583	1786741	True
7	Bacteroides_vulgatus_57955	700023267	700161219	0.00014814814814814815	0.8295653917489598	Y	False	0.04	0.016591251885369532	1129554	1130274	663	NC_009614	2903440	2904160	True
8	Bacteroides_vulgatus_57955	700023267	700161219	0.00014814814814814815	0.8295653917489598	N	False	0.017117117117117116	0.0071174377224199285	1217674	1240632	14893	NC_009614	3068050	3120125	True
9	Bacteroides_vulgatus_57955	700023267	700161219	0.00014814814814814815	0.8295653917489598	N	False	0.0029443838604143947	0.001022510728616357	1331516	1453463	64547	NC_009614	3341471	3673191	True
10	Bacteroides_vulgatus_57955	700023267	700161219	0.00014814814814814815	0.8295653917489598	N	False	0.01217391304347826	0.004442188094935905	1476766	1496672	7879	NC_009614	3729873	3779720	True
11	Bacteroides_vulgatus_57955	700023267	700161219	0.00014814814814814815	0.8295653917489598	Y	False	0.04	0.012065637065637066	1717429	1723815	2072	NC_009614	4289923	4317239	True
12	Bacteroides_vulgatus_57955	700023267	700161219	0.00014814814814814815	0.8295653917489598	Y	False	0.04909090909090909	0.017125064867669952	1897894	1902721	3854	NC_009614	4787216	4794594	True
13	Bacteroides_vulgatus_57955	700023267	700161219	0.00014814814814814815	0.8295653917489598	N	False	0.013812154696132596	0.00713400668343784	1916959	1959517	26633	NC_009614	4820511	4900200	True
14	Bacteroides_vulgatus_57955	700023267	700161219	0.00014814814814814815	0.8295653917489598	Y	False	0.07666666666666666	0.030710980227177113	1959772	1964908	4754	NC_009614	4900455	4905744	True
15	Bacteroides_vulgatus_57955	700023267	700161219	0.00014814814814814815	0.8295653917489598	N	False	0.004172661870503597	0.0016183816183816184	1972587	2057647	50050	NC_009614	4914563	5162828	True
0	Bacteroides_vulgatus_57955	700023267	SRR341638	7.746478873239437e-05	0.7289743329613473	N	False	0.005688073394495413	0.0016277945926698374	30376	77466	39317	NC_009614	78967	160183	True
1	Bacteroides_vulgatus_57955	700023267	SRR341638	7.746478873239437e-05	0.7289743329613473	N	False	0.004792332268370607	0.0013393455064958258	204508	229917	22399	NC_009614	434328	461990	True
2	Bacteroides_vulgatus_57955	700023267	SRR341638	7.746478873239437e-05	0.7289743329613473	N	False	0.022727272727272728	0.004213483146067416	316269	318720	1424	NC_009614	673090	695844	True
3	Bacteroides_vulgatus_57955	700023267	SRR341638	7.746478873239437e-05	0.7289743329613473	Y	False	0.04285714285714286	0.012578616352201259	402102	403608	477	NC_009614	878031	893921	True
4	Bacteroides_vulgatus_57955	700023267	SRR341638	7.746478873239437e-05	0.7289743329613473	N	False	0.007920792079207921	0.002331002331002331	493871	502397	7293	NC_009614	1314621	1332474	True
5	Bacteroides_vulgatus_57955	700023267	SRR341638	7.746478873239437e-05	0.7289743329613473	Y	False	0.1	0.03314917127071823	512001	513434	724	NC_009614	1376150	1395983	True
6	Bacteroides_vulgatus_57955	700023267	SRR341638	7.746478873239437e-05	0.7289743329613473	N	False	0.01680327868852459	0.0066188939335922545	525675	544104	18281	NC_009614	1409574	1432671	True
7	Bacteroides_vulgatus_57955	700023267	SRR341638	7.746478873239437e-05	0.7289743329613473	N	False	0.004347826086956522	0.0021529795172017165	603259	692795	67813	NC_009614	1595975	1786702	True
8	Bacteroides_vulgatus_57955	700023267	SRR341638	7.746478873239437e-05	0.7289743329613473	Y	False	0.02878787878787879	0.008681607106803957	733064	738404	4953	NC_009614	1849298	1858668	True
9	Bacteroides_vulgatus_57955	700023267	SRR341638	7.746478873239437e-05	0.7289743329613473	N	False	0.002185792349726776	0.000867073814370806	745628	781326	26526	NC_009614	1867488	1945790	True
10	Bacteroides_vulgatus_57955	700023267	SRR341638	7.746478873239437e-05	0.7289743329613473	N	False	0.004379562043795621	0.0017311608961303462	984207	997585	9820	NC_009614	2491428	2511958	True
11	Bacteroides_vulgatus_57955	700023267	SRR341638	7.746478873239437e-05	0.7289743329613473	N	False	0.0058823529411764705	0.002154458070931389	1129587	1137865	6034	NC_009614	2903473	2913188	True
12	Bacteroides_vulgatus_57955	700023267	SRR341638	7.746478873239437e-05	0.7289743329613473	N	False	0.005494505494505495	0.0022817158503194404	1231383	1240614	6574	NC_009614	3110205	3120107	True
13	Bacteroides_vulgatus_57955	700023267	SRR341638	7.746478873239437e-05	0.7289743329613473	N	False	0.002839506172839506	0.0009759157924087693	1340797	1450736	57382	NC_009614	3357557	3670384	True
14	Bacteroides_vulgatus_57955	700023267	SRR341638	7.746478873239437e-05	0.7289743329613473	N	False	0.012711864406779662	0.004062038404726735	1477393	1496693	8124	NC_009614	3730509	3779741	True
15	Bacteroides_vulgatus_57955	700023267	SRR341638	7.746478873239437e-05	0.7289743329613473	N	False	0.011040609137055837	0.0041981674389436644	1872935	1963995	57406	NC_009614	4752115	4904827	True
16	Bacteroides_vulgatus_57955	700023267	SRR341638	7.746478873239437e-05	0.7289743329613473	N	False	0.0037463976945244955	0.0014720216426965845	1972575	2057647	50271	NC_009614	4914551	5162828	True
0	Bacteroides_vulgatus_57955	700023267	SRR341714	1.990049751243781e-05	0.9978731717933119	N	True	0.017857142857142856	0.007596310363537711	419767	423410	1843	NC_009614	1066993	1083776	False
1	Bacteroides_vulgatus_57955	700023267	SRR341714	1.990049751243781e-05	0.9978731717933119	Y	True	0.04666666666666667	0.014667817083692839	1514420	1516295	1159	NC_009614	3805282	3807271	False
0	Bacteroides_vulgatus_57955	700023267	SRR413585	0.0	0.9942111591040655	Y	True	0.04700854700854701	0.020218931101094656	1906611	1923715	7765	NC_009614	4804099	4829551	False
0	Bacteroides_vulgatus_57955	700023267	SRR413603	0.00012162162162162162	0.7317578015007731	N	False	0.005150976909413854	0.0015584801108252523	30352	77490	40424	NC_009614	78943	160207	True
1	Bacteroides_vulgatus_57955	700023267	SRR413603	0.00012162162162162162	0.7317578015007731	N	False	0.00440251572327044	0.0012745572012481871	204571	229911	22753	NC_009614	434391	461984	True
2	Bacteroides_vulgatus_57955	700023267	SRR413603	0.00012162162162162162	0.7317578015007731	N	False	0.021739130434782608	0.00411522633744856	316320	318708	1458	NC_009614	693444	695832	True
3	Bacteroides_vulgatus_57955	700023267	SRR413603	0.00012162162162162162	0.7317578015007731	Y	False	0.03333333333333333	0.01001669449081803	402069	403650	599	NC_009614	877998	893963	True
4	Bacteroides_vulgatus_57955	700023267	SRR413603	0.00012162162162162162	0.7317578015007731	N	False	0.013761467889908258	0.003320137913421019	493874	502421	7831	NC_009614	1314624	1332498	True
5	Bacteroides_vulgatus_57955	700023267	SRR413603	0.00012162162162162162	0.7317578015007731	Y	False	0.1	0.03337969401947149	512531	513467	719	NC_009614	1380349	1396016	True
6	Bacteroides_vulgatus_57955	700023267	SRR413603	0.00012162162162162162	0.7317578015007731	N	False	0.01707317073170732	0.007062530559026457	525621	544077	18407	NC_009614	1409520	1432644	True
7	Bacteroides_vulgatus_57955	700023267	SRR413603	0.00012162162162162162	0.7317578015007731	N	False	0.004959514170040486	0.0024039141378432646	603247	692822	70718	NC_009614	1595963	1786729	True
8	Bacteroides_vulgatus_57955	700023267	SRR413603	0.00012162162162162162	0.7317578015007731	Y	False	0.02878787878787879	0.008655394524959743	733064	738359	4968	NC_009614	1849298	1858623	True
9	Bacteroides_vulgatus_57955	700023267	SRR413603	0.00012162162162162162	0.7317578015007731	N	False	0.002122015915119363	0.0007710383316199148	745643	781308	27236	NC_009614	1867503	1945772	True
10	Bacteroides_vulgatus_57955	700023267	SRR413603	0.00012162162162162162	0.7317578015007731	N	False	0.004316546762589928	0.0016061031921300944	984225	997561	9962	NC_009614	2491446	2511934	True
11	Bacteroides_vulgatus_57955	700023267	SRR413603	0.00012162162162162162	0.7317578015007731	Y	False	0.04	0.015759312320916905	1129575	1130343	698	NC_009614	2903461	2904243	True
12	Bacteroides_vulgatus_57955	700023267	SRR413603	0.00012162162162162162	0.7317578015007731	N	False	0.00631578947368421	0.002491937848138376	1231167	1240623	6822	NC_009614	3109989	3120116	True
13	Bacteroides_vulgatus_57955	700023267	SRR413603	0.00012162162162162162	0.7317578015007731	N	False	0.002972651605231867	0.0010112757243262375	1340803	1450742	59331	NC_009614	3357563	3670390	True
14	Bacteroides_vulgatus_57955	700023267	SRR413603	0.00012162162162162162	0.7317578015007731	N	False	0.012396694214876033	0.004344677769732078	1476745	1496669	8286	NC_009614	3729852	3779717	True
15	Bacteroides_vulgatus_57955	700023267	SRR413603	0.00012162162162162162	0.7317578015007731	N	False	0.010362047440699126	0.0042281117871506655	1872920	1963995	58182	NC_009614	4752100	4904827	True
16	Bacteroides_vulgatus_57955	700023267	SRR413603	0.00012162162162162162	0.7317578015007731	N	False	0.003657335771557181	0.001502556297076845	1972575	2057647	51246	NC_009614	4914551	5162828	True
0	Bacteroides_vulgatus_57955	700023267	SRR413610	0.00010958904109589041	0.7309743697206464	N	False	0.005215827338129497	0.0015539626046418367	30355	77523	39898	NC_009614	78946	160240	True
1	Bacteroides_vulgatus_57955	700023267	SRR413610	0.00010958904109589041	0.7309743697206464	N	False	0.004430379746835443	0.0012400903494397448	204544	229896	22579	NC_009614	434364	461969	True
2	Bacteroides_vulgatus_57955	700023267	SRR413610	0.00010958904109589041	0.7309743697206464	N	False	0.020833333333333332	0.003978779840848806	316329	318741	1508	NC_009614	693453	695865	True
3	Bacteroides_vulgatus_57955	700023267	SRR413610	0.00010958904109589041	0.7309743697206464	Y	False	0.0375	0.011583011583011582	402087	403587	518	NC_009614	878016	893900	True
4	Bacteroides_vulgatus_57955	700023267	SRR413610	0.00010958904109589041	0.7309743697206464	N	False	0.012962962962962963	0.003219160442956477	493859	502385	7766	NC_009614	1314609	1332462	True
5	Bacteroides_vulgatus_57955	700023267	SRR413610	0.00010958904109589041	0.7309743697206464	Y	False	0.1	0.03337969401947149	512531	513467	719	NC_009614	1380349	1396016	True
6	Bacteroides_vulgatus_57955	700023267	SRR413610	0.00010958904109589041	0.7309743697206464	N	False	0.01707317073170732	0.007060612643927873	525642	544098	18412	NC_009614	1409541	1432665	True
7	Bacteroides_vulgatus_57955	700023267	SRR413610	0.00010958904109589041	0.7309743697206464	N	False	0.0052093973442288045	0.0025224454895254383	603235	692822	70170	NC_009614	1595951	1786729	True
8	Bacteroides_vulgatus_57955	700023267	SRR413610	0.00010958904109589041	0.7309743697206464	Y	False	0.028358208955223882	0.0085725677830941	733013	738374	5016	NC_009614	1849247	1858638	True
9	Bacteroides_vulgatus_57955	700023267	SRR413610	0.00010958904109589041	0.7309743697206464	N	False	0.0021390374331550803	0.0008126777732629012	745643	781362	27071	NC_009614	1867503	1945826	True
10	Bacteroides_vulgatus_57955	700023267	SRR413610	0.00010958904109589041	0.7309743697206464	N	False	0.004285714285714286	0.0016028851933480265	984219	997561	9982	NC_009614	2491440	2511934	True
11	Bacteroides_vulgatus_57955	700023267	SRR413610	0.00010958904109589041	0.7309743697206464	Y	False	0.04	0.016566265060240965	1129560	1130283	664	NC_009614	2903446	2904169	True
12	Bacteroides_vulgatus_57955	700023267	SRR413610	0.00010958904109589041	0.7309743697206464	N	False	0.005494505494505495	0.002280675079823628	1231383	1240617	6577	NC_009614	3110205	3120110	True
13	Bacteroides_vulgatus_57955	700023267	SRR413610	0.00010958904109589041	0.7309743697206464	N	False	0.002986857825567503	0.0010195412064570944	1340749	1450736	58850	NC_009614	3357509	3670384	True
14	Bacteroides_vulgatus_57955	700023267	SRR413610	0.00010958904109589041	0.7309743697206464	N	False	0.012396694214876033	0.004252217227554368	1476745	1496669	8231	NC_009614	3729852	3779717	True
15	Bacteroides_vulgatus_57955	700023267	SRR413610	0.00010958904109589041	0.7309743697206464	N	False	0.01057934508816121	0.0043111690569317684	1872899	1963962	57525	NC_009614	4752079	4904794	True
16	Bacteroides_vulgatus_57955	700023267	SRR413610	0.00010958904109589041	0.7309743697206464	N	False	0.00423908435777872	0.001667843968291343	1972587	2057647	50964	NC_009614	4914563	5162828	True
0	Bacteroides_vulgatus_57955	700023267	ERR912035	1.4851485148514851e-05	0.9939221347031404	Y	True	0.08548387096774193	0.029592959295929592	80532	93390	9090	NC_009614	163292	227567	False
0	Bacteroides_vulgatus_57955	700023267	ERR912100	0.0001267605633802817	0.6948738613329426	N	False	0.005087719298245614	0.0015640273704789834	30355	77535	40920	NC_009614	78946	160252	True
1	Bacteroides_vulgatus_57955	700023267	ERR912100	0.0001267605633802817	0.6948738613329426	N	False	0.0036613272311212816	0.0012189404594467885	195245	229896	31995	NC_009614	407972	461969	True
2	Bacteroides_vulgatus_57955	700023267	ERR912100	0.0001267605633802817	0.6948738613329426	N	False	0.020833333333333332	0.003929273084479371	316260	318702	1527	NC_009614	673081	695826	True
3	Bacteroides_vulgatus_57955	700023267	ERR912100	0.0001267605633802817	0.6948738613329426	Y	False	0.0375	0.011583011583011582	402087	403587	518	NC_009614	878016	893900	True
4	Bacteroides_vulgatus_57955	700023267	ERR912100	0.0001267605633802817	0.6948738613329426	N	False	0.013513513513513514	0.0032803431743628564	493874	502403	7926	NC_009614	1314624	1332480	True
5	Bacteroides_vulgatus_57955	700023267	ERR912100	0.0001267605633802817	0.6948738613329426	Y	False	0.09285714285714286	0.028985507246376812	511956	513491	828	NC_009614	1376105	1396040	True
6	Bacteroides_vulgatus_57955	700023267	ERR912100	0.0001267605633802817	0.6948738613329426	N	False	0.01707317073170732	0.007065985433199261	525666	544104	18398	NC_009614	1409565	1432671	True
7	Bacteroides_vulgatus_57955	700023267	ERR912100	0.0001267605633802817	0.6948738613329426	N	False	0.004855275443510738	0.00233206524571369	603244	701265	76756	NC_009614	1595960	1796194	True
8	Bacteroides_vulgatus_57955	700023267	ERR912100	0.0001267605633802817	0.6948738613329426	Y	False	0.02878787878787879	0.00866062437059416	733061	738359	4965	NC_009614	1849295	1858623	True
9	Bacteroides_vulgatus_57955	700023267	ERR912100	0.0001267605633802817	0.6948738613329426	N	False	0.0020942408376963353	0.0008338771662678558	745643	781350	27582	NC_009614	1867503	1945814	True
10	Bacteroides_vulgatus_57955	700023267	ERR912100	0.0001267605633802817	0.6948738613329426	N	False	0.00425531914893617	0.0017848289538919186	984207	997585	10085	NC_009614	2491428	2511958	True
11	Bacteroides_vulgatus_57955	700023267	ERR912100	0.0001267605633802817	0.6948738613329426	N	False	0.0064516129032258064	0.002791563275434243	1129530	1137889	6448	NC_009614	2903416	2913212	True
12	Bacteroides_vulgatus_57955	700023267	ERR912100	0.0001267605633802817	0.6948738613329426	N	False	0.005494505494505495	0.0021215335656917713	1231389	1240611	6599	NC_009614	3110211	3120104	True
13	Bacteroides_vulgatus_57955	700023267	ERR912100	0.0001267605633802817	0.6948738613329426	N	False	0.0030085022890778287	0.0010962263800375319	1340722	1522367	107642	NC_009614	3357482	3819568	True
14	Bacteroides_vulgatus_57955	700023267	ERR912100	0.0001267605633802817	0.6948738613329426	N	False	0.00738255033557047	0.003199962074523561	1872935	1942774	42188	NC_009614	4752115	4880215	True
15	Bacteroides_vulgatus_57955	700023267	ERR912100	0.0001267605633802817	0.6948738613329426	N	False	0.02727272727272727	0.01003283473184969	1944688	1960299	10964	NC_009614	4882225	4900982	True
16	Bacteroides_vulgatus_57955	700023267	ERR912100	0.0001267605633802817	0.6948738613329426	N	False	0.0037267080745341614	0.0015534799869584396	1972584	2057647	52141	NC_009614	4914560	5162828	True
0	Bacteroides_vulgatus_57955	700023267	ERR912201	2.564102564102564e-05	0.9937104366174322	Y	True	0.08548387096774193	0.029453786130343995	80487	93354	9099	NC_009614	163247	227531	True
0	Bacteroides_vulgatus_57955	700023390	700033922	1.762114537444934e-05	0.8445065660198279	N	True	0.006971975393028024	0.002454314551802209	20080	141021	105121	NC_009614	67369	324704	False
1	Bacteroides_vulgatus_57955	700023390	700033922	1.762114537444934e-05	0.8445065660198279	N	True	0.016666666666666666	0.005016722408026756	160085	161879	1794	NC_009614	360309	362192	True
2	Bacteroides_vulgatus_57955	700023390	700033922	1.762114537444934e-05	0.8445065660198279	N	True	0.016867469879518072	0.006011315417256012	417657	424959	5656	NC_009614	1063064	1085419	True
3	Bacteroides_vulgatus_57955	700023390	700033922	1.762114537444934e-05	0.8445065660198279	N	True	0.0064786585365853655	0.0024075775335001743	568697	768998	189402	NC_009614	1473458	1902892	False
0	Bacteroides_vulgatus_57955	700023390	700113705	3.1007751937984497e-05	0.9537243923787435	N	True	0.007435344827586207	0.002955561556695772	57497	140982	66654	NC_009614	122194	324665	False
1	Bacteroides_vulgatus_57955	700023390	700113705	3.1007751937984497e-05	0.9537243923787435	N	True	0.007076923076923077	0.0030758566910713513	568703	598524	23083	NC_009614	1473464	1584180	False
0	Bacteroides_vulgatus_57955	700023390	700161743	9.883720930232558e-05	0.6451828134143932	N	False	0.005501460564751704	0.0020645073949978002	749	167599	147735	NC_009614	993	368042	True
1	Bacteroides_vulgatus_57955	700023390	700161743	9.883720930232558e-05	0.6451828134143932	N	False	0.010101010101010102	0.00251994960100798	207412	214799	7143	NC_009614	437830	445470	True
2	Bacteroides_vulgatus_57955	700023390	700161743	9.883720930232558e-05	0.6451828134143932	N	False	0.011764705882352941	0.002785058977719528	283845	289949	6104	NC_009614	603716	610388	True
3	Bacteroides_vulgatus_57955	700023390	700161743	9.883720930232558e-05	0.6451828134143932	N	False	0.02	0.004618937644341801	423284	425016	1732	NC_009614	1083650	1085476	True
4	Bacteroides_vulgatus_57955	700023390	700161743	9.883720930232558e-05	0.6451828134143932	N	False	0.021739130434782608	0.004464285714285714	468575	470143	1568	NC_009614	1178717	1181535	True
5	Bacteroides_vulgatus_57955	700023390	700161743	9.883720930232558e-05	0.6451828134143932	N	False	0.00586145648312611	0.0018596456885582853	505052	547642	40868	NC_009614	1344682	1436385	True
6	Bacteroides_vulgatus_57955	700023390	700161743	9.883720930232558e-05	0.6451828134143932	Y	False	0.06304347826086956	0.021056149732620322	549300	552427	2992	NC_009614	1438635	1443616	True
7	Bacteroides_vulgatus_57955	700023390	700161743	9.883720930232558e-05	0.6451828134143932	N	False	0.00720606826801517	0.003236130231892868	553237	617192	55931	NC_009614	1444426	1616003	True
8	Bacteroides_vulgatus_57955	700023390	700161743	9.883720930232558e-05	0.6451828134143932	N	False	0.009361702127659575	0.002540220152413209	634310	651121	16534	NC_009614	1643809	1692905	True
9	Bacteroides_vulgatus_57955	700023390	700161743	9.883720930232558e-05	0.6451828134143932	N	False	0.005130890052356021	0.0020222301900322697	681906	753911	69725	NC_009614	1762662	1877298	True
10	Bacteroides_vulgatus_57955	700023390	700161743	9.883720930232558e-05	0.6451828134143932	N	False	0.005660377358490566	0.001262945188178833	782183	800483	15836	NC_009614	1947443	1973509	True
11	Bacteroides_vulgatus_57955	700023390	700161743	9.883720930232558e-05	0.6451828134143932	N	False	0.007807807807807808	0.002579113276292627	897455	922560	24427	NC_009614	2352207	2384508	True
12	Bacteroides_vulgatus_57955	700023390	700161743	9.883720930232558e-05	0.6451828134143932	N	False	0.004553119730185498	0.0020543723892350887	941412	988373	43809	NC_009614	2433696	2498402	True
13	Bacteroides_vulgatus_57955	700023390	700161743	9.883720930232558e-05	0.6451828134143932	Y	False	0.06428571428571428	0.015957446808510637	994840	995959	940	NC_009614	2509213	2510332	True
14	Bacteroides_vulgatus_57955	700023390	700161743	9.883720930232558e-05	0.6451828134143932	Y	False	0.06341463414634146	0.017696160267111852	1000693	1004468	2995	NC_009614	2516335	2520464	True
15	Bacteroides_vulgatus_57955	700023390	700161743	9.883720930232558e-05	0.6451828134143932	N	False	0.02413793103448276	0.007389162561576354	1073182	1075501	2030	NC_009614	2660335	2677515	True
16	Bacteroides_vulgatus_57955	700023390	700161743	9.883720930232558e-05	0.6451828134143932	N	False	0.00585480093676815	0.002451391920480876	1173178	1238391	59558	NC_009614	2990243	3117855	True
17	Bacteroides_vulgatus_57955	700023390	700161743	9.883720930232558e-05	0.6451828134143932	N	False	0.0064516129032258064	0.0021762234930917555	1329791	1355017	19759	NC_009614	3339400	3423101	True
18	Bacteroides_vulgatus_57955	700023390	700161743	9.883720930232558e-05	0.6451828134143932	Y	False	0.05555555555555555	0.01904761904761905	1356613	1357873	1260	NC_009614	3424697	3425957	True
19	Bacteroides_vulgatus_57955	700023390	700161743	9.883720930232558e-05	0.6451828134143932	N	False	0.0065420560747663555	0.002257036643653744	1432487	1440119	7532	NC_009614	3644092	3655320	True
20	Bacteroides_vulgatus_57955	700023390	700161743	9.883720930232558e-05	0.6451828134143932	N	False	0.0075840500390930415	0.003063644748978785	1483026	1582767	91068	NC_009614	3755180	3914809	True
21	Bacteroides_vulgatus_57955	700023390	700161743	9.883720930232558e-05	0.6451828134143932	N	False	0.011764705882352941	0.0037526804860614723	1628978	1636069	5596	NC_009614	4052345	4066466	True
22	Bacteroides_vulgatus_57955	700023390	700161743	9.883720930232558e-05	0.6451828134143932	N	False	0.013636363636363636	0.004487179487179487	1784856	1787976	3120	NC_009614	4493078	4496228	True
23	Bacteroides_vulgatus_57955	700023390	700161743	9.883720930232558e-05	0.6451828134143932	N	False	0.016666666666666666	0.004433770552373915	1917277	1925349	5413	NC_009614	4820829	4853876	True
24	Bacteroides_vulgatus_57955	700023390	700161743	9.883720930232558e-05	0.6451828134143932	N	False	0.008994708994708995	0.00450268817204301	1948972	1964313	14880	NC_009614	4886553	4905145	True
25	Bacteroides_vulgatus_57955	700023390	700161743	9.883720930232558e-05	0.6451828134143932	N	False	0.00905349794238683	0.0031453734416104313	1980493	1998400	17486	NC_009614	4991962	5019826	True
26	Bacteroides_vulgatus_57955	700023390	700161743	9.883720930232558e-05	0.6451828134143932	N	False	0.009799918334013884	0.0038886029622004917	2037538	2057665	17487	NC_009614	5097288	5162846	True
0	Bacteroides_vulgatus_57955	700023390	SRR341721	1.945525291828794e-05	0.9522847551269883	N	True	0.009989909182643794	0.003842851311214651	57512	141279	71041	NC_009614	122209	324962	True
1	Bacteroides_vulgatus_57955	700023390	SRR341721	1.945525291828794e-05	0.9522847551269883	N	True	0.0106312292358804	0.004129904261310306	568697	595831	21308	NC_009614	1473458	1574374	True
0	Bacteroides_vulgatus_57955	700023390	SRR413643	3.474903474903475e-05	0.9524143734314198	N	True	0.010171198388721048	0.003878910532085336	57524	141282	71154	NC_009614	122221	324965	True
1	Bacteroides_vulgatus_57955	700023390	SRR413643	3.474903474903475e-05	0.9524143734314198	N	True	0.010596026490066225	0.004165301633359854	568703	595816	21367	NC_009614	1473464	1574359	True
0	Bacteroides_vulgatus_57955	700023603	700038761	6.46551724137931e-05	0.875635377838021	N	True	0.009281437125748504	0.0029138964130345562	75039	114007	24366	NC_009614	144153	284521	False
1	Bacteroides_vulgatus_57955	700023603	700038761	6.46551724137931e-05	0.875635377838021	N	True	0.005405405405405406	0.0016915703411333521	175500	196791	21282	NC_009614	381444	409857	False
2	Bacteroides_vulgatus_57955	700023603	700038761	6.46551724137931e-05	0.875635377838021	N	True	0.009593023255813954	0.0032353182078794333	238788	266526	24418	NC_009614	481884	557423	False
3	Bacteroides_vulgatus_57955	700023603	700038761	6.46551724137931e-05	0.875635377838021	N	True	0.016666666666666666	0.006065618968844775	419623	424892	3627	NC_009614	1066849	1085258	False
4	Bacteroides_vulgatus_57955	700023603	700038761	6.46551724137931e-05	0.875635377838021	N	True	0.008823529411764706	0.002725081228382769	488312	497897	9541	NC_009614	1308816	1323109	False
5	Bacteroides_vulgatus_57955	700023603	700038761	6.46551724137931e-05	0.875635377838021	N	True	0.005263157894736842	0.0012554052169061235	681954	689138	7169	NC_009614	1770515	1782924	False
6	Bacteroides_vulgatus_57955	700023603	700038761	6.46551724137931e-05	0.875635377838021	N	True	0.0026058631921824105	0.0015381657373582003	837536	859200	20804	NC_009614	2142581	2182216	False
7	Bacteroides_vulgatus_57955	700023603	700038761	6.46551724137931e-05	0.875635377838021	N	True	0.0109375	0.002403846153846154	888225	893954	4576	NC_009614	2282563	2343011	False
8	Bacteroides_vulgatus_57955	700023603	700038761	6.46551724137931e-05	0.875635377838021	N	True	0.007236842105263158	0.002220782825946146	941613	955144	10807	NC_009614	2433897	2456070	False
9	Bacteroides_vulgatus_57955	700023603	700038761	6.46551724137931e-05	0.875635377838021	N	True	0.013333333333333334	0.002229654403567447	1175388	1177203	1794	NC_009614	2992559	2994526	False
10	Bacteroides_vulgatus_57955	700023603	700038761	6.46551724137931e-05	0.875635377838021	N	True	0.005479452054794521	0.0021747009786154403	1219871	1250665	24831	NC_009614	3094057	3148160	False
11	Bacteroides_vulgatus_57955	700023603	700038761	6.46551724137931e-05	0.875635377838021	N	True	0.010305343511450382	0.003057447835648769	1328915	1354120	18643	NC_009614	3338367	3421918	False
12	Bacteroides_vulgatus_57955	700023603	700038761	6.46551724137931e-05	0.875635377838021	N	True	0.0062827225130890054	0.001993559270050606	1465249	1485211	13042	NC_009614	3696263	3758719	False
13	Bacteroides_vulgatus_57955	700023603	700038761	6.46551724137931e-05	0.875635377838021	Y	True	0.02666666666666667	0.005917159763313609	1541826	1542840	1014	NC_009614	3845274	3846544	False
14	Bacteroides_vulgatus_57955	700023603	700038761	6.46551724137931e-05	0.875635377838021	N	True	0.006206896551724138	0.002679031427099433	1570061	1580287	9705	NC_009614	3891913	3908749	False
15	Bacteroides_vulgatus_57955	700023603	700038761	6.46551724137931e-05	0.875635377838021	N	True	0.007774798927613941	0.0028131066999484925	1904722	1938870	25239	NC_009614	4796832	4876308	False
16	Bacteroides_vulgatus_57955	700023603	700038761	6.46551724137931e-05	0.875635377838021	N	True	0.016428571428571428	0.003577990523160236	2016745	2027601	10341	NC_009614	5048428	5065753	False
0	Bacteroides_vulgatus_57955	700023720	700023845	4.4444444444444447e-05	0.6849910159892647	N	False	0.006122448979591836	0.0015455950540958269	6396	21313	10999	NC_009614	11602	69316	True
1	Bacteroides_vulgatus_57955	700023720	700023845	4.4444444444444447e-05	0.6849910159892647	N	False	0.004830917874396135	0.001575666232787559	59195	74120	14597	NC_009614	123987	143057	True
2	Bacteroides_vulgatus_57955	700023720	700023845	4.4444444444444447e-05	0.6849910159892647	Y	False	0.08571428571428572	0.019963702359346643	117846	119559	551	NC_009614	289881	291622	True
3	Bacteroides_vulgatus_57955	700023720	700023845	4.4444444444444447e-05	0.6849910159892647	N	False	0.0018281535648994515	0.0007941133148467169	137472	315557	156149	NC_009614	321054	667396	True
4	Bacteroides_vulgatus_57955	700023720	700023845	4.4444444444444447e-05	0.6849910159892647	N	False	0.023270440251572325	0.0069103473358792505	368806	380832	10998	NC_009614	782029	808356	True
5	Bacteroides_vulgatus_57955	700023720	700023845	4.4444444444444447e-05	0.6849910159892647	Y	False	0.09215686274509804	0.026118366212836898	383745	387388	3599	NC_009614	818581	822665	True
6	Bacteroides_vulgatus_57955	700023720	700023845	4.4444444444444447e-05	0.6849910159892647	Y	False	0.034782608695652174	0.01008827238335435	417402	420967	3172	NC_009614	1062809	1078161	True
7	Bacteroides_vulgatus_57955	700023720	700023845	4.4444444444444447e-05	0.6849910159892647	N	False	0.007692307692307693	0.003362648732540093	458901	463499	3866	NC_009614	1157250	1169357	True
8	Bacteroides_vulgatus_57955	700023720	700023845	4.4444444444444447e-05	0.6849910159892647	N	False	0.028181818181818183	0.010019023462270134	496118	504170	7885	NC_009614	1321183	1334247	True
9	Bacteroides_vulgatus_57955	700023720	700023845	4.4444444444444447e-05	0.6849910159892647	N	False	0.002173913043478261	0.0011543632006546262	556587	632162	68436	NC_009614	1449085	1637911	True
10	Bacteroides_vulgatus_57955	700023720	700023845	4.4444444444444447e-05	0.6849910159892647	N	False	0.010321100917431193	0.0037249283667621777	644516	677028	31410	NC_009614	1679486	1741321	True
11	Bacteroides_vulgatus_57955	700023720	700023845	4.4444444444444447e-05	0.6849910159892647	N	False	0.011111111111111112	0.0022459292532285235	782660	788032	5343	NC_009614	1948826	1954315	True
12	Bacteroides_vulgatus_57955	700023720	700023845	4.4444444444444447e-05	0.6849910159892647	Y	False	0.04285714285714286	0.007797270955165692	847552	848065	513	NC_009614	2166880	2167393	True
13	Bacteroides_vulgatus_57955	700023720	700023845	4.4444444444444447e-05	0.6849910159892647	N	False	0.0044585987261146496	0.001787660780466536	973192	1000097	22935	NC_009614	2477229	2514530	True
14	Bacteroides_vulgatus_57955	700023720	700023845	4.4444444444444447e-05	0.6849910159892647	N	False	0.020512820512820513	0.00382262996941896	1071142	1073758	2616	NC_009614	2658201	2660911	True
15	Bacteroides_vulgatus_57955	700023720	700023845	4.4444444444444447e-05	0.6849910159892647	N	False	0.0125	0.0040743790906332625	1119732	1143941	23071	NC_009614	2873254	2923712	True
16	Bacteroides_vulgatus_57955	700023720	700023845	4.4444444444444447e-05	0.6849910159892647	N	False	0.00438871473354232	0.0017649095763099985	1150904	1247808	89523	NC_009614	2932797	3140118	True
17	Bacteroides_vulgatus_57955	700023720	700023845	4.4444444444444447e-05	0.6849910159892647	N	False	0.011654135338345865	0.004198813835091587	1325153	1350139	19053	NC_009614	3334547	3417553	True
18	Bacteroides_vulgatus_57955	700023720	700023845	4.4444444444444447e-05	0.6849910159892647	N	False	0.006666666666666667	0.0027102666077478276	1466857	1513111	33945	NC_009614	3697950	3803906	True
19	Bacteroides_vulgatus_57955	700023720	700023845	4.4444444444444447e-05	0.6849910159892647	N	False	0.007482993197278911	0.002924666257842351	1550885	1573287	21199	NC_009614	3858539	3895185	True
20	Bacteroides_vulgatus_57955	700023720	700023845	4.4444444444444447e-05	0.6849910159892647	N	False	0.002616279069767442	0.0012600601577107552	1611294	1638502	24602	NC_009614	3990550	4070670	True
21	Bacteroides_vulgatus_57955	700023720	700023845	4.4444444444444447e-05	0.6849910159892647	N	False	0.007372400756143667	0.003137993253314505	1906431	1955278	38241	NC_009614	4803919	4893666	True
0	Bacteroides_vulgatus_57955	700023720	700037284	6.222222222222222e-05	0.8510020254705744	N	True	0.013114754098360656	0.0039849976558837315	13168	21352	4266	NC_009614	20370	69355	False
1	Bacteroides_vulgatus_57955	700023720	700037284	6.222222222222222e-05	0.8510020254705744	N	True	0.00821917808219178	0.002313208420078649	112498	141345	25938	NC_009614	283012	325028	False
2	Bacteroides_vulgatus_57955	700023720	700037284	6.222222222222222e-05	0.8510020254705744	N	True	0.007659574468085106	0.0024950989128497596	181833	199275	16833	NC_009614	391375	428404	False
3	Bacteroides_vulgatus_57955	700023720	700037284	6.222222222222222e-05	0.8510020254705744	N	True	0.0064516129032258064	0.001703534197813374	373357	413430	39330	NC_009614	799815	908584	False
4	Bacteroides_vulgatus_57955	700023720	700037284	6.222222222222222e-05	0.8510020254705744	N	True	0.010042735042735043	0.0037811948575749935	521946	595807	67439	NC_009614	1405427	1574350	False
5	Bacteroides_vulgatus_57955	700023720	700037284	6.222222222222222e-05	0.8510020254705744	N	True	0.008888888888888889	0.0032981530343007917	873795	879906	6064	NC_009614	2250040	2256350	False
6	Bacteroides_vulgatus_57955	700023720	700037284	6.222222222222222e-05	0.8510020254705744	N	True	0.013076923076923076	0.004802744425385935	939231	949221	8745	NC_009614	2431515	2447783	False
7	Bacteroides_vulgatus_57955	700023720	700037284	6.222222222222222e-05	0.8510020254705744	Y	True	0.04814814814814815	0.012671059300557527	998617	1001323	1973	NC_009614	2512990	2516965	False
8	Bacteroides_vulgatus_57955	700023720	700037284	6.222222222222222e-05	0.8510020254705744	N	True	0.024	0.00539568345323741	1072102	1073770	1668	NC_009614	2659165	2660923	False
9	Bacteroides_vulgatus_57955	700023720	700037284	6.222222222222222e-05	0.8510020254705744	N	True	0.009302325581395349	0.0035211267605633804	1218104	1220684	2556	NC_009614	3091639	3094870	False
10	Bacteroides_vulgatus_57955	700023720	700037284	6.222222222222222e-05	0.8510020254705744	N	True	0.010810810810810811	0.003280032800328003	1272890	1275329	2439	NC_009614	3235770	3240089	False
11	Bacteroides_vulgatus_57955	700023720	700037284	6.222222222222222e-05	0.8510020254705744	N	True	0.004092769440654843	0.0015979483132767805	1432523	1490444	50690	NC_009614	3644128	3770075	False
12	Bacteroides_vulgatus_57955	700023720	700037284	6.222222222222222e-05	0.8510020254705744	N	True	0.0077348066298342545	0.003554950457605325	1559779	1573290	13221	NC_009614	3877662	3895188	False
13	Bacteroides_vulgatus_57955	700023720	700037284	6.222222222222222e-05	0.8510020254705744	N	True	0.009523809523809525	0.0038234271810914148	1723481	1727021	2877	NC_009614	4316831	4320876	False
14	Bacteroides_vulgatus_57955	700023720	700037284	6.222222222222222e-05	0.8510020254705744	N	True	0.011111111111111112	0.0024469820554649264	1821469	1831277	9808	NC_009614	4678678	4691957	False
15	Bacteroides_vulgatus_57955	700023720	700037284	6.222222222222222e-05	0.8510020254705744	N	True	0.00790190735694823	0.0029427177812714153	1906410	1938873	24807	NC_009614	4803898	4876311	False
0	Bacteroides_vulgatus_57955	700023720	SRR413688	2.3346303501945526e-05	0.9111687722432543	N	True	0.010810810810810811	0.0031309556221072693	94017	101363	7346	NC_009614	230213	245188	False
1	Bacteroides_vulgatus_57955	700023720	SRR413688	2.3346303501945526e-05	0.9111687722432543	N	True	0.005801526717557252	0.0021907901733489313	181599	246825	47015	NC_009614	391141	500265	False
2	Bacteroides_vulgatus_57955	700023720	SRR413688	2.3346303501945526e-05	0.9111687722432543	N	True	0.009302325581395349	0.0019342359767891683	373315	376447	3102	NC_009614	799773	802932	False
3	Bacteroides_vulgatus_57955	700023720	SRR413688	2.3346303501945526e-05	0.9111687722432543	N	True	0.008291032148900168	0.0031488661731876397	524832	567442	42555	NC_009614	1408731	1461167	False
4	Bacteroides_vulgatus_57955	700023720	SRR413688	2.3346303501945526e-05	0.9111687722432543	N	True	0.017708333333333333	0.004955264969029594	679380	686645	7265	NC_009614	1758944	1780408	False
5	Bacteroides_vulgatus_57955	700023720	SRR413688	2.3346303501945526e-05	0.9111687722432543	N	True	0.00466321243523316	0.0025697226211170736	845332	858564	13231	NC_009614	2164580	2181580	False
6	Bacteroides_vulgatus_57955	700023720	SRR413688	2.3346303501945526e-05	0.9111687722432543	N	True	0.008695652173913044	0.0044603033006244425	1206563	1209926	3363	NC_009614	3044864	3048646	False
7	Bacteroides_vulgatus_57955	700023720	SRR413688	2.3346303501945526e-05	0.9111687722432543	N	True	0.017857142857142856	0.004213853041875165	1286019	1289817	3797	NC_009614	3259542	3263449	False
8	Bacteroides_vulgatus_57955	700023720	SRR413688	2.3346303501945526e-05	0.9111687722432543	N	True	0.0018181818181818182	0.0005693788077207766	1925520	1978846	52689	NC_009614	4854047	4946857	False
0	Bacteroides_vulgatus_57955	700023845	700037284	0.00015168539325842697	0.6972197488409224	N	False	0.008333333333333333	0.002328830926874709	6429	21352	10735	NC_009614	11635	69355	True
1	Bacteroides_vulgatus_57955	700023845	700037284	0.00015168539325842697	0.6972197488409224	N	False	0.004830917874396135	0.0015789112377291139	59177	74087	14567	NC_009614	123969	143024	True
2	Bacteroides_vulgatus_57955	700023845	700037284	0.00015168539325842697	0.6972197488409224	N	False	0.0036398467432950193	0.0013275923932543955	112549	248436	111480	NC_009614	283063	502349	True
3	Bacteroides_vulgatus_57955	700023845	700037284	0.00015168539325842697	0.6972197488409224	N	False	0.009523809523809525	0.002916869227029655	311432	315557	4114	NC_009614	661103	667396	True
4	Bacteroides_vulgatus_57955	700023845	700037284	0.00015168539325842697	0.6972197488409224	N	False	0.021019108280254776	0.006643292120317401	368800	380826	10838	NC_009614	782023	808350	True
5	Bacteroides_vulgatus_57955	700023845	700037284	0.00015168539325842697	0.6972197488409224	Y	False	0.09215686274509804	0.026418242491657397	383742	387382	3596	NC_009614	818578	822659	True
6	Bacteroides_vulgatus_57955	700023845	700037284	0.00015168539325842697	0.6972197488409224	N	False	0.011428571428571429	0.003149663311852871	392398	420979	27622	NC_009614	847269	1078173	True
7	Bacteroides_vulgatus_57955	700023845	700037284	0.00015168539325842697	0.6972197488409224	N	False	0.02727272727272727	0.009810166900242069	496106	504143	7849	NC_009614	1321171	1334220	True
8	Bacteroides_vulgatus_57955	700023845	700037284	0.00015168539325842697	0.6972197488409224	N	False	0.007897071872227152	0.003337054955960799	522000	610779	80610	NC_009614	1405481	1608817	True
9	Bacteroides_vulgatus_57955	700023845	700037284	0.00015168539325842697	0.6972197488409224	N	False	0.01	0.0036283529869120122	644492	677037	30868	NC_009614	1679462	1741330	True
10	Bacteroides_vulgatus_57955	700023845	700037284	0.00015168539325842697	0.6972197488409224	N	False	0.010958904109589041	0.0022185246810870773	782621	788059	5409	NC_009614	1948787	1954342	True
11	Bacteroides_vulgatus_57955	700023845	700037284	0.00015168539325842697	0.6972197488409224	Y	False	0.04285714285714286	0.007662835249042145	847561	848083	522	NC_009614	2166889	2167411	True
12	Bacteroides_vulgatus_57955	700023845	700037284	0.00015168539325842697	0.6972197488409224	N	False	0.008888888888888889	0.0032965221691115872	873780	879894	6067	NC_009614	2250025	2256338	True
13	Bacteroides_vulgatus_57955	700023845	700037284	0.00015168539325842697	0.6972197488409224	N	False	0.011702127659574468	0.003750586029067042	939270	945746	6399	NC_009614	2431554	2440489	True
14	Bacteroides_vulgatus_57955	700023845	700037284	0.00015168539325842697	0.6972197488409224	Y	False	0.04285714285714286	0.012312811980033278	994480	1001326	3005	NC_009614	2508853	2516968	True
15	Bacteroides_vulgatus_57955	700023845	700037284	0.00015168539325842697	0.6972197488409224	N	False	0.012140575079872205	0.004037804499267871	1119789	1143941	22537	NC_009614	2873311	2923712	True
16	Bacteroides_vulgatus_57955	700023845	700037284	0.00015168539325842697	0.6972197488409224	N	False	0.002292263610315186	0.0008724587103842876	1150901	1204768	49286	NC_009614	2932794	3042977	True
17	Bacteroides_vulgatus_57955	700023845	700037284	0.00015168539325842697	0.6972197488409224	N	False	0.0075	0.003582089552238806	1220585	1247850	21775	NC_009614	3094771	3140160	True
18	Bacteroides_vulgatus_57955	700023845	700037284	0.00015168539325842697	0.6972197488409224	N	False	0.010526315789473684	0.0027799841143764893	1272851	1275374	2518	NC_009614	3235731	3240134	True
19	Bacteroides_vulgatus_57955	700023845	700037284	0.00015168539325842697	0.6972197488409224	N	False	0.008130081300813009	0.0031865255491066347	1325141	1350139	17574	NC_009614	3334535	3417553	True
20	Bacteroides_vulgatus_57955	700023845	700037284	0.00015168539325842697	0.6972197488409224	N	False	0.0044038668098818476	0.0018495024685508154	1432451	1513072	65423	NC_009614	3644056	3803867	True
21	Bacteroides_vulgatus_57955	700023845	700037284	0.00015168539325842697	0.6972197488409224	N	False	0.008064516129032258	0.0030349851009822317	1553059	1572936	18122	NC_009614	3869881	3894834	True
22	Bacteroides_vulgatus_57955	700023845	700037284	0.00015168539325842697	0.6972197488409224	N	False	0.015555555555555555	0.0026657780739753416	1635427	1638592	3001	NC_009614	4065185	4070760	True
23	Bacteroides_vulgatus_57955	700023845	700037284	0.00015168539325842697	0.6972197488409224	N	False	0.022413793103448276	0.004484304932735426	1821490	1825504	4014	NC_009614	4678699	4682929	True
24	Bacteroides_vulgatus_57955	700023845	700037284	0.00015168539325842697	0.6972197488409224	N	False	0.004932735426008968	0.0023952095808383233	1910943	1955260	32565	NC_009614	4810570	4893648	True
0	Bacteroides_vulgatus_57955	700023845	SRR413688	7.18232044198895e-05	0.6867007672634271	N	False	0.006122448979591836	0.0015455950540958269	6396	21313	10999	NC_009614	11602	69316	True
1	Bacteroides_vulgatus_57955	700023845	SRR413688	7.18232044198895e-05	0.6867007672634271	N	False	0.004807692307692308	0.0015633496465470365	59093	74141	14712	NC_009614	123885	143078	True
2	Bacteroides_vulgatus_57955	700023845	SRR413688	7.18232044198895e-05	0.6867007672634271	Y	False	0.08571428571428572	0.01967799642218247	117840	119556	559	NC_009614	289875	291619	True
3	Bacteroides_vulgatus_57955	700023845	SRR413688	7.18232044198895e-05	0.6867007672634271	N	False	0.004395604395604396	0.0018021185881939255	137472	248409	91004	NC_009614	321054	502322	True
4	Bacteroides_vulgatus_57955	700023845	SRR413688	7.18232044198895e-05	0.6867007672634271	N	False	0.009523809523809525	0.0026679602231384912	311414	315542	4123	NC_009614	661085	667381	True
5	Bacteroides_vulgatus_57955	700023845	SRR413688	7.18232044198895e-05	0.6867007672634271	N	False	0.02341772151898734	0.0072304594545121725	368806	380895	10926	NC_009614	782029	808419	True
6	Bacteroides_vulgatus_57955	700023845	SRR413688	7.18232044198895e-05	0.6867007672634271	Y	False	0.09038461538461538	0.025774609267891418	383736	387427	3647	NC_009614	818572	822704	True
7	Bacteroides_vulgatus_57955	700023845	SRR413688	7.18232044198895e-05	0.6867007672634271	Y	False	0.034782608695652174	0.009413241292751805	417387	420949	3187	NC_009614	1062794	1078143	True
8	Bacteroides_vulgatus_57955	700023845	SRR413688	7.18232044198895e-05	0.6867007672634271	N	False	0.00784313725490196	0.003161222339304531	459363	463478	3796	NC_009614	1157712	1169336	True
9	Bacteroides_vulgatus_57955	700023845	SRR413688	7.18232044198895e-05	0.6867007672634271	N	False	0.027927927927927927	0.009717314487632508	496088	504194	7924	NC_009614	1321153	1334271	True
10	Bacteroides_vulgatus_57955	700023845	SRR413688	7.18232044198895e-05	0.6867007672634271	N	False	0.00870488322717622	0.0030834287727953486	524847	559064	34053	NC_009614	1408746	1451653	True
11	Bacteroides_vulgatus_57955	700023845	SRR413688	7.18232044198895e-05	0.6867007672634271	N	False	0.0019207683073229293	0.0009852551471087859	567394	632141	58868	NC_009614	1461119	1637890	True
12	Bacteroides_vulgatus_57955	700023845	SRR413688	7.18232044198895e-05	0.6867007672634271	N	False	0.01107142857142857	0.0038188494492044063	644531	686648	40850	NC_009614	1679501	1780411	True
13	Bacteroides_vulgatus_57955	700023845	SRR413688	7.18232044198895e-05	0.6867007672634271	N	False	0.010958904109589041	0.00221606648199446	782627	788071	5415	NC_009614	1948793	1954354	True
14	Bacteroides_vulgatus_57955	700023845	SRR413688	7.18232044198895e-05	0.6867007672634271	N	False	0.004182509505703422	0.0019740552735476595	840409	858570	17730	NC_009614	2147311	2181586	True
15	Bacteroides_vulgatus_57955	700023845	SRR413688	7.18232044198895e-05	0.6867007672634271	N	False	0.0044444444444444444	0.0017819888734353269	973180	1000235	23008	NC_009614	2477217	2514668	True
16	Bacteroides_vulgatus_57955	700023845	SRR413688	7.18232044198895e-05	0.6867007672634271	N	False	0.020512820512820513	0.00382262996941896	1071142	1073758	2616	NC_009614	2658201	2660911	True
17	Bacteroides_vulgatus_57955	700023845	SRR413688	7.18232044198895e-05	0.6867007672634271	N	False	0.012539184952978056	0.004086778835702795	1119792	1143932	23001	NC_009614	2873314	2923703	True
18	Bacteroides_vulgatus_57955	700023845	SRR413688	7.18232044198895e-05	0.6867007672634271	N	False	0.004627450980392157	0.001990049751243781	1150898	1247808	89445	NC_009614	2932791	3140118	True
19	Bacteroides_vulgatus_57955	700023845	SRR413688	7.18232044198895e-05	0.6867007672634271	N	False	0.017857142857142856	0.004210526315789474	1286013	1289814	3800	NC_009614	3259536	3263446	True
20	Bacteroides_vulgatus_57955	700023845	SRR413688	7.18232044198895e-05	0.6867007672634271	N	False	0.01169811320754717	0.004159646166807076	1325150	1350100	18992	NC_009614	3334544	3417514	True
21	Bacteroides_vulgatus_57955	700023845	SRR413688	7.18232044198895e-05	0.6867007672634271	N	False	0.007363420427553444	0.0030988951765022906	1472120	1513072	29688	NC_009614	3724478	3803867	True
22	Bacteroides_vulgatus_57955	700023845	SRR413688	7.18232044198895e-05	0.6867007672634271	N	False	0.007482993197278911	0.0029248042268138503	1550888	1573290	21198	NC_009614	3858542	3895188	True
23	Bacteroides_vulgatus_57955	700023845	SRR413688	7.18232044198895e-05	0.6867007672634271	N	False	0.004887218045112782	0.001939968744947998	1618974	1638547	18557	NC_009614	4001333	4070715	True
24	Bacteroides_vulgatus_57955	700023845	SRR413688	7.18232044198895e-05	0.6867007672634271	N	False	0.0067226890756302525	0.0027365278628291487	1906395	1969620	52256	NC_009614	4803883	4910968	True
0	Bacteroides_vulgatus_57955	700023872	SRR413661	6.372549019607843e-05	0.7554333769333659	N	True	0.007204116638078902	0.0026082794927016033	33679	75618	41790	NC_009614	82360	144732	False
1	Bacteroides_vulgatus_57955	700023872	SRR413661	6.372549019607843e-05	0.7554333769333659	N	True	0.011711711711711712	0.003443438336946818	99200	113968	7841	NC_009614	242800	284482	False
2	Bacteroides_vulgatus_57955	700023872	SRR413661	6.372549019607843e-05	0.7554333769333659	N	True	0.004571428571428572	0.0017118515864485051	136393	217913	75357	NC_009614	319824	448635	False
3	Bacteroides_vulgatus_57955	700023872	SRR413661	6.372549019607843e-05	0.7554333769333659	N	True	0.0059340659340659345	0.002026342451874367	268901	301646	32571	NC_009614	571812	643017	False
4	Bacteroides_vulgatus_57955	700023872	SRR413661	6.372549019607843e-05	0.7554333769333659	N	True	0.015789473684210527	0.005269497139415839	321065	327707	6642	NC_009614	712067	735851	False
5	Bacteroides_vulgatus_57955	700023872	SRR413661	6.372549019607843e-05	0.7554333769333659	N	True	0.008275862068965517	0.0025783226308620354	392650	413493	20556	NC_009614	847521	908647	False
6	Bacteroides_vulgatus_57955	700023872	SRR413661	6.372549019607843e-05	0.7554333769333659	N	True	0.004049844236760125	0.0014480408858603066	444621	470131	23480	NC_009614	1126475	1181523	False
7	Bacteroides_vulgatus_57955	700023872	SRR413661	6.372549019607843e-05	0.7554333769333659	N	True	0.009271523178807948	0.004256768261535842	527938	539709	11746	NC_009614	1412124	1427991	False
8	Bacteroides_vulgatus_57955	700023872	SRR413661	6.372549019607843e-05	0.7554333769333659	Y	True	0.05714285714285714	0.014925373134328358	569909	570988	469	NC_009614	1475719	1476798	False
9	Bacteroides_vulgatus_57955	700023872	SRR413661	6.372549019607843e-05	0.7554333769333659	N	True	0.015909090909090907	0.0057258336140114515	584620	587605	2969	NC_009614	1530419	1534111	False
10	Bacteroides_vulgatus_57955	700023872	SRR413661	6.372549019607843e-05	0.7554333769333659	Y	True	0.07142857142857142	0.015	606617	607217	600	NC_009614	1601948	1602795	False
11	Bacteroides_vulgatus_57955	700023872	SRR413661	6.372549019607843e-05	0.7554333769333659	N	True	0.01875	0.005136986301369863	642141	643370	1168	NC_009614	1674999	1678127	False
12	Bacteroides_vulgatus_57955	700023872	SRR413661	6.372549019607843e-05	0.7554333769333659	N	True	0.007168458781362007	0.001817735200196512	747992	768749	20355	NC_009614	1869855	1902643	False
13	Bacteroides_vulgatus_57955	700023872	SRR413661	6.372549019607843e-05	0.7554333769333659	Y	True	0.058333333333333334	0.015015015015015015	1123345	1124029	666	NC_009614	2896697	2897381	False
14	Bacteroides_vulgatus_57955	700023872	SRR413661	6.372549019607843e-05	0.7554333769333659	N	True	0.007865168539325843	0.0014012143858010276	1162134	1168693	6423	NC_009614	2960976	2984952	False
15	Bacteroides_vulgatus_57955	700023872	SRR413661	6.372549019607843e-05	0.7554333769333659	N	True	0.006474820143884892	0.0021125194574160553	1216726	1225736	8994	NC_009614	3066836	3102826	False
16	Bacteroides_vulgatus_57955	700023872	SRR413661	6.372549019607843e-05	0.7554333769333659	N	True	0.01186046511627907	0.004075816820200146	1327016	1362520	30178	NC_009614	3336451	3430758	False
17	Bacteroides_vulgatus_57955	700023872	SRR413661	6.372549019607843e-05	0.7554333769333659	N	True	0.010638297872340425	0.0032963410614218216	1398502	1408886	9101	NC_009614	3501030	3523798	False
18	Bacteroides_vulgatus_57955	700023872	SRR413661	6.372549019607843e-05	0.7554333769333659	Y	True	0.037037037037037035	0.012166588675713618	1446148	1449008	2137	NC_009614	3661892	3668647	False
19	Bacteroides_vulgatus_57955	700023872	SRR413661	6.372549019607843e-05	0.7554333769333659	N	True	0.02	0.009283819628647215	1458568	1460119	1508	NC_009614	3683464	3685015	False
20	Bacteroides_vulgatus_57955	700023872	SRR413661	6.372549019607843e-05	0.7554333769333659	Y	True	0.0625	0.01016260162601626	1470703	1471627	492	NC_009614	3716421	3717345	False
21	Bacteroides_vulgatus_57955	700023872	SRR413661	6.372549019607843e-05	0.7554333769333659	N	True	0.02056451612903226	0.00776576161988035	1482999	1502886	17384	NC_009614	3755153	3786907	False
22	Bacteroides_vulgatus_57955	700023872	SRR413661	6.372549019607843e-05	0.7554333769333659	N	True	0.009871244635193134	0.0035150431933273756	1542084	1560634	16785	NC_009614	3845565	3878517	False
23	Bacteroides_vulgatus_57955	700023872	SRR413661	6.372549019607843e-05	0.7554333769333659	N	True	0.004375	0.0014554756759140829	1582264	1605614	22673	NC_009614	3910739	3984279	False
24	Bacteroides_vulgatus_57955	700023872	SRR413661	6.372549019607843e-05	0.7554333769333659	N	True	0.011940298507462687	0.0044588569112282124	1870647	1875595	4934	NC_009614	4747637	4754989	False
25	Bacteroides_vulgatus_57955	700023872	SRR413661	6.372549019607843e-05	0.7554333769333659	N	True	0.007322485207100592	0.002975758455508782	1904758	2012825	96446	NC_009614	4796868	5043683	False
26	Bacteroides_vulgatus_57955	700023872	SRR413661	6.372549019607843e-05	0.7554333769333659	N	True	0.012096774193548387	0.005047540791172673	2041596	2050123	8519	NC_009614	5101373	5142514	False
0	Bacteroides_vulgatus_57955	700024233	700033989	4.054054054054054e-05	0.83522445494308	N	True	0.010666666666666666	0.003161614283057467	69602	75117	5377	NC_009614	138402	144231	True
1	Bacteroides_vulgatus_57955	700024233	700033989	4.054054054054054e-05	0.83522445494308	N	True	0.010958904109589041	0.0029	151309	161312	10000	NC_009614	351124	361572	True
2	Bacteroides_vulgatus_57955	700024233	700033989	4.054054054054054e-05	0.83522445494308	N	True	0.0064285714285714285	0.002363367799113737	273512	293954	20310	NC_009614	588558	633397	True
3	Bacteroides_vulgatus_57955	700024233	700033989	4.054054054054054e-05	0.83522445494308	N	True	0.02195121951219512	0.006364793598836152	318123	323622	5499	NC_009614	695247	714788	True
4	Bacteroides_vulgatus_57955	700024233	700033989	4.054054054054054e-05	0.83522445494308	N	True	0.013793103448275862	0.00437636761487965	398691	402804	4113	NC_009614	872770	878733	True
5	Bacteroides_vulgatus_57955	700024233	700033989	4.054054054054054e-05	0.83522445494308	N	True	0.006185567010309278	0.002464661109097499	630731	644585	13795	NC_009614	1636455	1679555	True
6	Bacteroides_vulgatus_57955	700024233	700033989	4.054054054054054e-05	0.83522445494308	N	True	0.016666666666666666	0.003337505214851898	706988	709385	2397	NC_009614	1806439	1808941	True
7	Bacteroides_vulgatus_57955	700024233	700033989	4.054054054054054e-05	0.83522445494308	N	True	0.006361607142857143	0.002601423601136327	816155	881514	62658	NC_009614	2116126	2261348	True
8	Bacteroides_vulgatus_57955	700024233	700033989	4.054054054054054e-05	0.83522445494308	N	True	0.009056603773584906	0.0034464751958224542	1009773	1031782	19150	NC_009614	2534120	2579499	True
9	Bacteroides_vulgatus_57955	700024233	700033989	4.054054054054054e-05	0.83522445494308	N	True	0.005688622754491018	0.0018042580489956296	1065024	1090149	24941	NC_009614	2646692	2695390	True
10	Bacteroides_vulgatus_57955	700024233	700033989	4.054054054054054e-05	0.83522445494308	N	True	0.007407407407407408	0.004063205417607223	1218155	1224839	6645	NC_009614	3091690	3099459	True
11	Bacteroides_vulgatus_57955	700024233	700033989	4.054054054054054e-05	0.83522445494308	N	True	0.02666666666666667	0.005981511691136488	1483486	1485337	1839	NC_009614	3755898	3758845	True
12	Bacteroides_vulgatus_57955	700024233	700033989	4.054054054054054e-05	0.83522445494308	N	True	0.010778443113772455	0.0037217545414266725	1624043	1638817	11285	NC_009614	4047264	4070985	True
13	Bacteroides_vulgatus_57955	700024233	700033989	4.054054054054054e-05	0.83522445494308	N	True	0.004671280276816609	0.001470263912372271	1737125	1778885	40809	NC_009614	4403410	4460636	True
14	Bacteroides_vulgatus_57955	700024233	700033989	4.054054054054054e-05	0.83522445494308	N	True	0.005527638190954774	0.0017923617813318626	1821592	1865531	43518	NC_009614	4678801	4733299	True
15	Bacteroides_vulgatus_57955	700024233	700033989	4.054054054054054e-05	0.83522445494308	N	True	0.007042253521126761	0.0020631990444130743	1897141	1919205	18418	NC_009614	4786263	4823166	True
16	Bacteroides_vulgatus_57955	700024233	700033989	4.054054054054054e-05	0.83522445494308	N	True	0.012140131807145335	0.005626773656913592	2035828	2057665	20438	NC_009614	5095578	5162846	True
0	Bacteroides_vulgatus_57955	700024233	700111439	0.00010227272727272727	0.6600117570895994	Y	False	0.03461538461538462	0.007262569832402235	33640	35430	1790	NC_009614	82321	84111	True
1	Bacteroides_vulgatus_57955	700024233	700111439	0.00010227272727272727	0.6600117570895994	N	False	0.003767123287671233	0.001237034922447426	69038	90570	21018	NC_009614	137833	224747	True
2	Bacteroides_vulgatus_57955	700024233	700111439	0.00010227272727272727	0.6600117570895994	N	False	0.011034482758620689	0.002914572864321608	151315	161309	9950	NC_009614	351130	361569	True
3	Bacteroides_vulgatus_57955	700024233	700111439	0.00010227272727272727	0.6600117570895994	N	False	0.008742331288343558	0.0027679759967883027	181818	230235	47327	NC_009614	391360	462369	True
4	Bacteroides_vulgatus_57955	700024233	700111439	0.00010227272727272727	0.6600117570895994	N	False	0.008955223880597015	0.0026907685939009246	269036	298297	28988	NC_009614	571947	638610	True
5	Bacteroides_vulgatus_57955	700024233	700111439	0.00010227272727272727	0.6600117570895994	N	False	0.02195121951219512	0.006193078324225865	318159	323649	5490	NC_009614	695283	714815	True
6	Bacteroides_vulgatus_57955	700024233	700111439	0.00010227272727272727	0.6600117570895994	Y	False	0.037209302325581395	0.0073284477015323115	383715	386722	3002	NC_009614	818551	821999	True
7	Bacteroides_vulgatus_57955	700024233	700111439	0.00010227272727272727	0.6600117570895994	N	False	0.013888888888888888	0.002972651605231867	398496	403542	5046	NC_009614	872575	893855	True
8	Bacteroides_vulgatus_57955	700024233	700111439	0.00010227272727272727	0.6600117570895994	N	False	0.02391304347826087	0.010142630744849446	417645	420952	3155	NC_009614	1063052	1078146	True
9	Bacteroides_vulgatus_57955	700024233	700111439	0.00010227272727272727	0.6600117570895994	N	False	0.011262798634812287	0.0040607682017962925	584911	607238	20932	NC_009614	1530710	1602816	True
10	Bacteroides_vulgatus_57955	700024233	700111439	0.00010227272727272727	0.6600117570895994	N	False	0.006185567010309278	0.0024602026049204053	630698	644591	13820	NC_009614	1636422	1679561	True
11	Bacteroides_vulgatus_57955	700024233	700111439	0.00010227272727272727	0.6600117570895994	N	False	0.012596401028277636	0.003915620149569634	705174	734059	28348	NC_009614	1803187	1850562	True
12	Bacteroides_vulgatus_57955	700024233	700111439	0.00010227272727272727	0.6600117570895994	Y	False	0.03529411764705882	0.007853403141361256	816137	817283	1146	NC_009614	2116108	2117776	True
13	Bacteroides_vulgatus_57955	700024233	700111439	0.00010227272727272727	0.6600117570895994	N	False	0.006896551724137931	0.002784399733002765	826411	881511	52435	NC_009614	2130282	2261345	True
14	Bacteroides_vulgatus_57955	700024233	700111439	0.00010227272727272727	0.6600117570895994	N	False	0.0054761904761904765	0.0018745683559706647	934362	967739	30407	NC_009614	2426386	2470675	True
15	Bacteroides_vulgatus_57955	700024233	700111439	0.00010227272727272727	0.6600117570895994	N	False	0.008614232209737827	0.003261207164302723	1009752	1031824	19318	NC_009614	2534099	2579541	True
16	Bacteroides_vulgatus_57955	700024233	700111439	0.00010227272727272727	0.6600117570895994	N	False	0.005671641791044776	0.001839264294282287	1065054	1090164	25010	NC_009614	2646722	2695405	True
17	Bacteroides_vulgatus_57955	700024233	700111439	0.00010227272727272727	0.6600117570895994	N	False	0.0042821158690176326	0.002133409187882236	1145846	1175784	28124	NC_009614	2925813	2992955	True
18	Bacteroides_vulgatus_57955	700024233	700111439	0.00010227272727272727	0.6600117570895994	N	False	0.006293706293706294	0.0029975377368590085	1215443	1224800	9341	NC_009614	3058857	3099420	True
19	Bacteroides_vulgatus_57955	700024233	700111439	0.00010227272727272727	0.6600117570895994	N	False	0.008284023668639054	0.0030664395229982964	1332542	1362298	23480	NC_009614	3342594	3430536	True
20	Bacteroides_vulgatus_57955	700024233	700111439	0.00010227272727272727	0.6600117570895994	N	False	0.0052173913043478265	0.001784219266823129	1432244	1518278	72861	NC_009614	3643849	3809879	True
21	Bacteroides_vulgatus_57955	700024233	700111439	0.00010227272727272727	0.6600117570895994	N	False	0.007291666666666667	0.002547410133031418	1596825	1604004	7066	NC_009614	3974847	3982488	True
22	Bacteroides_vulgatus_57955	700024233	700111439	0.00010227272727272727	0.6600117570895994	N	False	0.009782608695652175	0.0032997987927565393	1624052	1638859	12425	NC_009614	4047273	4071027	True
23	Bacteroides_vulgatus_57955	700024233	700111439	0.00010227272727272727	0.6600117570895994	N	False	0.004655172413793103	0.0014884946682609014	1737113	1778897	40981	NC_009614	4403398	4460648	True
24	Bacteroides_vulgatus_57955	700024233	700111439	0.00010227272727272727	0.6600117570895994	N	False	0.0048177083333333336	0.0016163146179494047	1821583	1938132	108271	NC_009614	4678792	4875565	True
25	Bacteroides_vulgatus_57955	700024233	700111439	0.00010227272727272727	0.6600117570895994	N	False	0.011711711711711712	0.004122117737987891	2010434	2019062	7763	NC_009614	5041242	5054611	True
26	Bacteroides_vulgatus_57955	700024233	700111439	0.00010227272727272727	0.6600117570895994	N	False	0.012135922330097087	0.005576480947023431	2035795	2057665	20443	NC_009614	5095545	5162846	True
0	Bacteroides_vulgatus_57955	700024233	700123827	0.00011428571428571428	0.6518448298846149	N	False	0.005084745762711864	0.0019877990266639247	18775	48140	29178	NC_009614	64903	112084	True
1	Bacteroides_vulgatus_57955	700024233	700123827	0.00011428571428571428	0.6518448298846149	N	False	0.009523809523809525	0.003171423802370222	69050	75093	5991	NC_009614	137845	144207	True
2	Bacteroides_vulgatus_57955	700024233	700123827	0.00011428571428571428	0.6518448298846149	N	False	0.010958904109589041	0.00298804780876494	151327	161369	10040	NC_009614	351142	361682	True
3	Bacteroides_vulgatus_57955	700024233	700123827	0.00011428571428571428	0.6518448298846149	N	False	0.008742331288343558	0.0027671574322468894	181785	230199	47341	NC_009614	391327	462333	True
4	Bacteroides_vulgatus_57955	700024233	700123827	0.00011428571428571428	0.6518448298846149	N	False	0.007677543186180422	0.0022195755738414896	261239	298273	36944	NC_009614	548929	638586	True
5	Bacteroides_vulgatus_57955	700024233	700123827	0.00011428571428571428	0.6518448298846149	N	False	0.02195121951219512	0.006182942353155119	318123	323622	5499	NC_009614	695247	714788	True
6	Bacteroides_vulgatus_57955	700024233	700123827	0.00011428571428571428	0.6518448298846149	Y	False	0.0380952380952381	0.007457627118644068	383748	386704	2950	NC_009614	818584	821981	True
7	Bacteroides_vulgatus_57955	700024233	700123827	0.00011428571428571428	0.6518448298846149	N	False	0.013888888888888888	0.002967359050445104	398523	403578	5055	NC_009614	872602	893891	True
8	Bacteroides_vulgatus_57955	700024233	700123827	0.00011428571428571428	0.6518448298846149	N	False	0.023404255319148935	0.010028204324663115	417636	420979	3191	NC_009614	1063043	1078173	True
9	Bacteroides_vulgatus_57955	700024233	700123827	0.00011428571428571428	0.6518448298846149	N	False	0.01137123745819398	0.004074178139926945	584908	607265	21354	NC_009614	1530707	1602843	True
10	Bacteroides_vulgatus_57955	700024233	700123827	0.00011428571428571428	0.6518448298846149	N	False	0.006666666666666667	0.0023819835426591596	630698	644552	13854	NC_009614	1636422	1679522	True
11	Bacteroides_vulgatus_57955	700024233	700123827	0.00011428571428571428	0.6518448298846149	N	False	0.012755102040816327	0.003962270766857183	705180	733993	28519	NC_009614	1803193	1850496	True
12	Bacteroides_vulgatus_57955	700024233	700123827	0.00011428571428571428	0.6518448298846149	Y	False	0.0375	0.007640878701050621	816170	817217	1047	NC_009614	2116141	2117710	True
13	Bacteroides_vulgatus_57955	700024233	700123827	0.00011428571428571428	0.6518448298846149	N	False	0.007378129117259552	0.002841124327600576	826456	881511	52796	NC_009614	2130327	2261345	True
14	Bacteroides_vulgatus_57955	700024233	700123827	0.00011428571428571428	0.6518448298846149	N	False	0.005673758865248227	0.0019262161279791055	934362	967784	30630	NC_009614	2426386	2470720	True
15	Bacteroides_vulgatus_57955	700024233	700123827	0.00011428571428571428	0.6518448298846149	N	False	0.008646616541353383	0.003275449724446293	1009764	1031770	19234	NC_009614	2534111	2579487	True
16	Bacteroides_vulgatus_57955	700024233	700123827	0.00011428571428571428	0.6518448298846149	N	False	0.005688622754491018	0.0018469445113627238	1065075	1090089	24906	NC_009614	2646743	2695330	True
17	Bacteroides_vulgatus_57955	700024233	700123827	0.00011428571428571428	0.6518448298846149	N	False	0.004093567251461989	0.00272828033080399	1163901	1175760	11729	NC_009614	2978812	2992931	True
18	Bacteroides_vulgatus_57955	700024233	700123827	0.00011428571428571428	0.6518448298846149	N	False	0.00625	0.002983166418069465	1215428	1224830	9386	NC_009614	3058842	3099450	True
19	Bacteroides_vulgatus_57955	700024233	700123827	0.00011428571428571428	0.6518448298846149	N	False	0.008529411764705883	0.0030929582238793324	1332572	1362271	23602	NC_009614	3342624	3430509	True
20	Bacteroides_vulgatus_57955	700024233	700123827	0.00011428571428571428	0.6518448298846149	N	False	0.005320945945945946	0.0019414915928620223	1421723	1518230	83441	NC_009614	3559741	3809831	True
21	Bacteroides_vulgatus_57955	700024233	700123827	0.00011428571428571428	0.6518448298846149	N	False	0.007291666666666667	0.002547410133031418	1596825	1604004	7066	NC_009614	3974847	3982488	True
22	Bacteroides_vulgatus_57955	700024233	700123827	0.00011428571428571428	0.6518448298846149	N	False	0.010638297872340425	0.003383695310040919	1624064	1638844	12708	NC_009614	4047285	4071012	True
23	Bacteroides_vulgatus_57955	700024233	700123827	0.00011428571428571428	0.6518448298846149	N	False	0.004647160068846815	0.001484762924739558	1737104	1778891	41084	NC_009614	4403389	4460642	True
24	Bacteroides_vulgatus_57955	700024233	700123827	0.00011428571428571428	0.6518448298846149	N	False	0.005141388174807198	0.001807377385875072	1821565	1938225	109551	NC_009614	4678774	4875658	True
25	Bacteroides_vulgatus_57955	700024233	700123827	0.00011428571428571428	0.6518448298846149	N	False	0.011818181818181818	0.004154225626379333	2010491	2019050	7703	NC_009614	5041299	5054599	True
26	Bacteroides_vulgatus_57955	700024233	700123827	0.00011428571428571428	0.6518448298846149	N	False	0.012144344205412909	0.005578664056765353	2035813	2057665	20435	NC_009614	5095563	5162846	True
0	Bacteroides_vulgatus_57955	700024233	700164354	0.00011229946524064171	0.7059567471860377	N	False	0.003482587064676617	0.001256866213574155	64286	165586	85928	NC_009614	132583	365922	True
1	Bacteroides_vulgatus_57955	700024233	700164354	0.00011229946524064171	0.7059567471860377	N	False	0.008333333333333333	0.0026605393638892247	269039	293951	24807	NC_009614	571950	633394	True
2	Bacteroides_vulgatus_57955	700024233	700164354	0.00011229946524064171	0.7059567471860377	N	False	0.02195121951219512	0.0063787133223983964	318111	323598	5487	NC_009614	695235	714764	True
3	Bacteroides_vulgatus_57955	700024233	700164354	0.00011229946524064171	0.7059567471860377	N	False	0.007260726072607261	0.0022467788527672063	398712	420976	21809	NC_009614	872791	1078170	True
4	Bacteroides_vulgatus_57955	700024233	700164354	0.00011229946524064171	0.7059567471860377	N	False	0.008928571428571428	0.0023396373562097877	596434	612119	15387	NC_009614	1581914	1610609	True
5	Bacteroides_vulgatus_57955	700024233	700164354	0.00011229946524064171	0.7059567471860377	N	False	0.006701030927835051	0.0024591349631129756	630662	644552	13826	NC_009614	1636386	1679522	True
6	Bacteroides_vulgatus_57955	700024233	700164354	0.00011229946524064171	0.7059567471860377	N	False	0.010704225352112675	0.003401493529342769	705147	731165	25577	NC_009614	1803160	1847358	True
7	Bacteroides_vulgatus_57955	700024233	700164354	0.00011229946524064171	0.7059567471860377	N	False	0.0066815144766146995	0.0026587276316627395	816113	881505	62812	NC_009614	2116084	2261339	True
8	Bacteroides_vulgatus_57955	700024233	700164354	0.00011229946524064171	0.7059567471860377	N	False	0.010897435897435897	0.0034628703347441324	934425	944877	10396	NC_009614	2426449	2437399	True
9	Bacteroides_vulgatus_57955	700024233	700164354	0.00011229946524064171	0.7059567471860377	Y	False	0.05	0.023002421307506054	995842	1000109	826	NC_009614	2510215	2514542	True
10	Bacteroides_vulgatus_57955	700024233	700164354	0.00011229946524064171	0.7059567471860377	N	False	0.009701492537313432	0.0035592695759826677	1009803	1031782	19386	NC_009614	2534150	2579499	True
11	Bacteroides_vulgatus_57955	700024233	700164354	0.00011229946524064171	0.7059567471860377	N	False	0.006646525679758308	0.0023440973204542697	1065075	1090122	24743	NC_009614	2646743	2695363	True
12	Bacteroides_vulgatus_57955	700024233	700164354	0.00011229946524064171	0.7059567471860377	N	False	0.007407407407407408	0.004054662862291635	1218155	1224830	6659	NC_009614	3091690	3099450	True
13	Bacteroides_vulgatus_57955	700024233	700164354	0.00011229946524064171	0.7059567471860377	N	False	0.00990990990990991	0.0025559105431309905	1333346	1346314	7825	NC_009614	3343399	3408207	True
14	Bacteroides_vulgatus_57955	700024233	700164354	0.00011229946524064171	0.7059567471860377	N	False	0.006581059390048154	0.0023882480173035327	1406038	1454801	44384	NC_009614	3520563	3674529	True
15	Bacteroides_vulgatus_57955	700024233	700164354	0.00011229946524064171	0.7059567471860377	N	False	0.015909090909090907	0.007191521574564724	1483507	1486171	2642	NC_009614	3755919	3759679	True
16	Bacteroides_vulgatus_57955	700024233	700164354	0.00011229946524064171	0.7059567471860377	N	False	0.004054054054054054	0.0016024613806807256	1515722	1532336	15601	NC_009614	3806698	3830778	True
17	Bacteroides_vulgatus_57955	700024233	700164354	0.00011229946524064171	0.7059567471860377	N	False	0.009292035398230088	0.003043133103995766	1624067	1641835	15116	NC_009614	4047288	4075700	True
18	Bacteroides_vulgatus_57955	700024233	700164354	0.00011229946524064171	0.7059567471860377	N	False	0.004819277108433735	0.0015578978116404178	1737125	1778897	41081	NC_009614	4403410	4460648	True
19	Bacteroides_vulgatus_57955	700024233	700164354	0.00011229946524064171	0.7059567471860377	N	False	0.005433962264150944	0.0017431663600975319	1821592	1919118	93508	NC_009614	4678801	4823079	True
20	Bacteroides_vulgatus_57955	700024233	700164354	0.00011229946524064171	0.7059567471860377	N	False	0.012161223071577484	0.005682374840795533	2035828	2057665	20414	NC_009614	5095578	5162846	True
0	Bacteroides_vulgatus_57955	700024349	SRR341691	0.0001467391304347826	0.6914536824926261	N	False	0.005042016806722689	0.0018101095971830732	13141	141279	111043	NC_009614	20343	324962	True
1	Bacteroides_vulgatus_57955	700024349	SRR341691	0.0001467391304347826	0.6914536824926261	N	False	0.0096579476861167	0.0033142770317752747	273911	380991	105302	NC_009614	588957	815827	True
2	Bacteroides_vulgatus_57955	700024349	SRR341691	0.0001467391304347826	0.6914536824926261	Y	False	0.08307692307692308	0.02309368191721133	383409	388024	4590	NC_009614	818245	823301	True
3	Bacteroides_vulgatus_57955	700024349	SRR341691	0.0001467391304347826	0.6914536824926261	N	False	0.014788732394366197	0.0042766195266559755	392323	417087	20577	NC_009614	847194	919929	True
4	Bacteroides_vulgatus_57955	700024349	SRR341691	0.0001467391304347826	0.6914536824926261	N	False	0.00816326530612245	0.0024606299212598425	451911	469427	14224	NC_009614	1149534	1179604	True
5	Bacteroides_vulgatus_57955	700024349	SRR341691	0.0001467391304347826	0.6914536824926261	N	False	0.013752913752913752	0.004788028306174122	505046	568004	61612	NC_009614	1344676	1465147	True
6	Bacteroides_vulgatus_57955	700024349	SRR341691	0.0001467391304347826	0.6914536824926261	Y	False	0.06363636363636363	0.016458196181698487	713042	714576	1519	NC_009614	1813420	1820167	True
7	Bacteroides_vulgatus_57955	700024349	SRR341691	0.0001467391304347826	0.6914536824926261	N	False	0.004583333333333333	0.001194607201774845	718067	753938	35158	NC_009614	1823806	1877325	True
8	Bacteroides_vulgatus_57955	700024349	SRR341691	0.0001467391304347826	0.6914536824926261	N	False	0.01264367816091954	0.004319163446237781	781596	794950	13197	NC_009614	1946060	1966799	True
9	Bacteroides_vulgatus_57955	700024349	SRR341691	0.0001467391304347826	0.6914536824926261	N	False	0.008948863636363637	0.0030987785983057326	1163184	1215509	49697	NC_009614	2978095	3058923	True
10	Bacteroides_vulgatus_57955	700024349	SRR341691	0.0001467391304347826	0.6914536824926261	N	False	0.014285714285714285	0.005185010605703512	1341556	1414306	63645	NC_009614	3362520	3543974	True
11	Bacteroides_vulgatus_57955	700024349	SRR341691	0.0001467391304347826	0.6914536824926261	N	False	0.011243016759776537	0.004143133537884266	1446148	1564010	102338	NC_009614	3661892	3883458	True
12	Bacteroides_vulgatus_57955	700024349	SRR341691	0.0001467391304347826	0.6914536824926261	N	False	0.0175	0.0058383506659368724	1921596	1927605	5481	NC_009614	4825588	4863280	True
0	Bacteroides_vulgatus_57955	700024349	SRR413658	0.00014746543778801843	0.8124890232464286	N	False	0.004635761589403974	0.001946787800129786	25726	36561	10787	NC_009614	73901	88334	True
1	Bacteroides_vulgatus_57955	700024349	SRR413658	0.00014746543778801843	0.8124890232464286	N	False	0.009289617486338797	0.002332931968693558	127926	141273	13288	NC_009614	308810	324956	True
2	Bacteroides_vulgatus_57955	700024349	SRR413658	0.00014746543778801843	0.8124890232464286	N	False	0.009705488621151271	0.003329444238923195	273944	380925	105423	NC_009614	588990	808449	True
3	Bacteroides_vulgatus_57955	700024349	SRR413658	0.00014746543778801843	0.8124890232464286	Y	False	0.08307692307692308	0.022860875244937948	383418	388036	4593	NC_009614	818254	823313	True
4	Bacteroides_vulgatus_57955	700024349	SRR413658	0.00014746543778801843	0.8124890232464286	N	False	0.014840989399293287	0.00424555924263127	392335	417033	20492	NC_009614	847206	919875	True
5	Bacteroides_vulgatus_57955	700024349	SRR413658	0.00014746543778801843	0.8124890232464286	N	False	0.007653061224489796	0.0023918396060499474	451917	469418	14215	NC_009614	1149540	1179595	True
6	Bacteroides_vulgatus_57955	700024349	SRR413658	0.00014746543778801843	0.8124890232464286	N	False	0.010455486542443064	0.004107878999012948	505031	577261	68892	NC_009614	1344661	1486380	True
7	Bacteroides_vulgatus_57955	700024349	SRR413658	0.00014746543778801843	0.8124890232464286	N	False	0.008	0.0024694944799535153	605226	612266	6884	NC_009614	1599855	1610756	True
8	Bacteroides_vulgatus_57955	700024349	SRR413658	0.00014746543778801843	0.8124890232464286	Y	False	0.06363636363636363	0.01644736842105263	713048	714582	1520	NC_009614	1813426	1820173	True
9	Bacteroides_vulgatus_57955	700024349	SRR413658	0.00014746543778801843	0.8124890232464286	N	False	0.004791666666666666	0.0012236070798474759	718094	753950	35142	NC_009614	1823833	1877337	True
10	Bacteroides_vulgatus_57955	700024349	SRR413658	0.00014746543778801843	0.8124890232464286	N	False	0.01264367816091954	0.004233124196840275	781581	794923	13229	NC_009614	1946045	1966772	True
11	Bacteroides_vulgatus_57955	700024349	SRR413658	0.00014746543778801843	0.8124890232464286	N	False	0.021739130434782608	0.0062997347480106105	1163193	1166209	3016	NC_009614	2978104	2982372	True
12	Bacteroides_vulgatus_57955	700024349	SRR413658	0.00014746543778801843	0.8124890232464286	N	False	0.009954751131221719	0.0036997174761200053	1470868	1494947	14866	NC_009614	3716586	3777613	True
13	Bacteroides_vulgatus_57955	700024349	SRR413658	0.00014746543778801843	0.8124890232464286	Y	False	0.07777777777777778	0.026269080582179624	1497368	1500493	2817	NC_009614	3780416	3784260	True
14	Bacteroides_vulgatus_57955	700024349	SRR413658	0.00014746543778801843	0.8124890232464286	N	False	0.012727272727272728	0.005488266464799395	1502208	1519577	15852	NC_009614	3786229	3811178	True
15	Bacteroides_vulgatus_57955	700024349	SRR413658	0.00014746543778801843	0.8124890232464286	N	False	0.0069958847736625515	0.0021878155503197577	1542660	1562380	17826	NC_009614	3846364	3880433	True
16	Bacteroides_vulgatus_57955	700024349	SRR413658	0.00014746543778801843	0.8124890232464286	N	False	0.01896551724137931	0.0066418703506907545	1578624	1582929	3764	NC_009614	3904113	3914971	True
17	Bacteroides_vulgatus_57955	700024349	SRR413658	0.00014746543778801843	0.8124890232464286	N	False	0.0175	0.005833029529711994	1921614	1927617	5486	NC_009614	4825606	4863292	True
0	Bacteroides_vulgatus_57955	700024545	700037008	6.896551724137931e-05	0.8930155068563373	N	True	0.010344827586206896	0.0024606299212598425	419246	433731	6096	NC_009614	1066472	1108633	False
1	Bacteroides_vulgatus_57955	700024545	700037008	6.896551724137931e-05	0.8930155068563373	Y	True	0.12	0.023746701846965697	886797	887972	379	NC_009614	2266932	2282118	False
2	Bacteroides_vulgatus_57955	700024545	700037008	6.896551724137931e-05	0.8930155068563373	N	True	0.0046972269383135255	0.0019112573853047306	1214807	1407487	126095	NC_009614	3058221	3522097	False
3	Bacteroides_vulgatus_57955	700024545	700037008	6.896551724137931e-05	0.8930155068563373	N	True	0.009333333333333334	0.002384446074834923	1883597	1892733	5452	NC_009614	4766543	4779274	False
4	Bacteroides_vulgatus_57955	700024545	700037008	6.896551724137931e-05	0.8930155068563373	N	True	0.022535211267605635	0.007246376811594203	1919442	1927716	4830	NC_009614	4823403	4863391	False
5	Bacteroides_vulgatus_57955	700024545	700037008	6.896551724137931e-05	0.8930155068563373	N	True	0.00975609756097561	0.00276529554096094	1982611	1992355	5786	NC_009614	4996398	5012445	False
1	Bacteroides_vulgatus_57955	700024545	700116296	0.00014583333333333335	0.9969663626173606	N	False	0.011864406779661017	0.0026767789426723177	1308037	1312837	4483	NC_009614	3291735	3297266	True
0	Bacteroides_vulgatus_57955	700024545	ERR911961	5.8201058201058204e-05	0.9696204589444379	N	True	0.00909090909090909	0.0030924479166666665	419240	433671	6144	NC_009614	1066466	1108573	False
1	Bacteroides_vulgatus_57955	700024545	ERR911961	5.8201058201058204e-05	0.9696204589444379	Y	True	0.07358490566037736	0.02743327042329469	869784	887918	14836	NC_009614	2245402	2282064	False
2	Bacteroides_vulgatus_57955	700024545	ERR911961	5.8201058201058204e-05	0.9696204589444379	N	True	0.02857142857142857	0.006642066420664207	1341553	1348627	1355	NC_009614	3362517	3410520	False
3	Bacteroides_vulgatus_57955	700024545	ERR911961	5.8201058201058204e-05	0.9696204589444379	N	True	0.009375	0.0032549193667702325	1399935	1412032	6759	NC_009614	3507437	3532865	False
4	Bacteroides_vulgatus_57955	700024545	ERR911961	5.8201058201058204e-05	0.9696204589444379	N	True	0.00875	0.0022332932485827177	1883408	1892763	5821	NC_009614	4766354	4779304	True
5	Bacteroides_vulgatus_57955	700024545	ERR911961	5.8201058201058204e-05	0.9696204589444379	N	True	0.009411764705882352	0.00266755585195065	1982629	1992391	5998	NC_009614	4996416	5012481	True
6	Bacteroides_vulgatus_57955	700024545	ERR911961	5.8201058201058204e-05	0.9696204589444379	N	True	0.03125	0.008519701810436636	2048032	2049079	939	NC_009614	5117883	5118930	False
0	Bacteroides_vulgatus_57955	700024711	ERR912159	0.00011111111111111112	0.8510273725002531	N	False	0.01891891891891892	0.0064761904761904765	76530	79155	2625	NC_009614	159217	161882	True
1	Bacteroides_vulgatus_57955	700024711	ERR912159	0.00011111111111111112	0.8510273725002531	N	False	0.02	0.005078720162519045	112546	114622	1969	NC_009614	283060	285136	True
2	Bacteroides_vulgatus_57955	700024711	ERR912159	0.00011111111111111112	0.8510273725002531	N	False	0.0038674033149171273	0.002192270217603118	162659	174975	12316	NC_009614	362995	380919	True
3	Bacteroides_vulgatus_57955	700024711	ERR912159	0.00011111111111111112	0.8510273725002531	N	False	0.004899135446685879	0.0016577713084263302	269138	293942	24732	NC_009614	572049	633385	True
4	Bacteroides_vulgatus_57955	700024711	ERR912159	0.00011111111111111112	0.8510273725002531	N	False	0.013775510204081633	0.0039100684261974585	315194	328493	13299	NC_009614	667033	736668	True
5	Bacteroides_vulgatus_57955	700024711	ERR912159	0.00011111111111111112	0.8510273725002531	Y	False	0.0375	0.005050505050505051	388660	389254	594	NC_009614	824020	843924	True
6	Bacteroides_vulgatus_57955	700024711	ERR912159	0.00011111111111111112	0.8510273725002531	N	False	0.00603448275862069	0.0025131641933939684	452655	463043	8356	NC_009614	1150278	1168868	True
7	Bacteroides_vulgatus_57955	700024711	ERR912159	0.00011111111111111112	0.8510273725002531	N	False	0.007692307692307693	0.0034786930053422784	526329	534378	8049	NC_009614	1410228	1419204	True
8	Bacteroides_vulgatus_57955	700024711	ERR912159	0.00011111111111111112	0.8510273725002531	N	False	0.009826589595375723	0.003271419687998486	626800	664906	36987	NC_009614	1628939	1720644	True
9	Bacteroides_vulgatus_57955	700024711	ERR912159	0.00011111111111111112	0.8510273725002531	N	False	0.010606060606060607	0.004148516905206389	777807	782711	4821	NC_009614	1938136	1948877	True
10	Bacteroides_vulgatus_57955	700024711	ERR912159	0.00011111111111111112	0.8510273725002531	Y	False	0.08	0.03056768558951965	999103	999790	687	NC_009614	2513476	2514163	True
11	Bacteroides_vulgatus_57955	700024711	ERR912159	0.00011111111111111112	0.8510273725002531	Y	False	0.13333333333333333	0.041474654377880185	1003509	1003943	434	NC_009614	2519320	2519939	True
12	Bacteroides_vulgatus_57955	700024711	ERR912159	0.00011111111111111112	0.8510273725002531	N	False	0.007936507936507936	0.004347826086956522	1109022	1113162	4140	NC_009614	2828578	2832764	True
13	Bacteroides_vulgatus_57955	700024711	ERR912159	0.00011111111111111112	0.8510273725002531	N	False	0.014197530864197531	0.003551767004084532	1156810	1168240	11262	NC_009614	2940726	2984499	True
14	Bacteroides_vulgatus_57955	700024711	ERR912159	0.00011111111111111112	0.8510273725002531	N	False	0.007692307692307693	0.0030532797313113837	1216732	1238556	19651	NC_009614	3066842	3118020	True
15	Bacteroides_vulgatus_57955	700024711	ERR912159	0.00011111111111111112	0.8510273725002531	N	False	0.014893617021276596	0.00513405590416429	1388932	1392438	3506	NC_009614	3469091	3472894	True
16	Bacteroides_vulgatus_57955	700024711	ERR912159	0.00011111111111111112	0.8510273725002531	N	False	0.014285714285714285	0.00687137642258965	1477345	1492774	13971	NC_009614	3730461	3775350	True
17	Bacteroides_vulgatus_57955	700024711	ERR912159	0.00011111111111111112	0.8510273725002531	N	False	0.025	0.005590496156533892	1512262	1514141	1431	NC_009614	3802914	3805003	True
18	Bacteroides_vulgatus_57955	700024711	ERR912159	0.00011111111111111112	0.8510273725002531	N	False	0.011864406779661017	0.0030423589983618066	1552087	1561423	8546	NC_009614	3868411	3879306	True
19	Bacteroides_vulgatus_57955	700024711	ERR912159	0.00011111111111111112	0.8510273725002531	N	False	0.005978260869565218	0.0024605920799692428	1590996	1604007	13005	NC_009614	3967581	3982491	True
20	Bacteroides_vulgatus_57955	700024711	ERR912159	0.00011111111111111112	0.8510273725002531	N	False	0.007619047619047619	0.0028182568050591147	1634941	1653078	14548	NC_009614	4062756	4108632	True
21	Bacteroides_vulgatus_57955	700024711	ERR912159	0.00011111111111111112	0.8510273725002531	N	False	0.0037138927097661624	0.0010597098321804975	1717999	1773717	51901	NC_009614	4305683	4455368	True
22	Bacteroides_vulgatus_57955	700024711	ERR912159	0.00011111111111111112	0.8510273725002531	N	False	0.011111111111111112	0.00375820115930951	1902646	1940529	31398	NC_009614	4794519	4877967	True
0	Bacteroides_vulgatus_57955	700024752	700032222	8.653846153846153e-05	0.7870378007903597	N	True	0.007630522088353414	0.0025869502730669733	112543	133177	17395	NC_009614	283057	315309	False
1	Bacteroides_vulgatus_57955	700024752	700032222	8.653846153846153e-05	0.7870378007903597	N	True	0.011627906976744186	0.002795592830126624	168852	174933	6081	NC_009614	369767	380877	False
2	Bacteroides_vulgatus_57955	700024752	700032222	8.653846153846153e-05	0.7870378007903597	N	True	0.014705882352941176	0.004556882463859208	195884	209221	12728	NC_009614	408731	439651	False
3	Bacteroides_vulgatus_57955	700024752	700032222	8.653846153846153e-05	0.7870378007903597	N	True	0.0042452830188679245	0.0010770784247728037	226078	242980	14855	NC_009614	457643	495357	False
4	Bacteroides_vulgatus_57955	700024752	700032222	8.653846153846153e-05	0.7870378007903597	N	True	0.014285714285714285	0.0036591740721380033	380961	384789	3826	NC_009614	808485	819646	False
5	Bacteroides_vulgatus_57955	700024752	700032222	8.653846153846153e-05	0.7870378007903597	N	True	0.015827338129496403	0.003552769070010449	398514	408411	9570	NC_009614	872593	903190	False
6	Bacteroides_vulgatus_57955	700024752	700032222	8.653846153846153e-05	0.7870378007903597	N	True	0.00849673202614379	0.0021256038647342996	418769	431631	10350	NC_009614	1065995	1102919	False
7	Bacteroides_vulgatus_57955	700024752	700032222	8.653846153846153e-05	0.7870378007903597	Y	True	0.05	0.0149812734082397	476727	477261	534	NC_009614	1189895	1190429	False
8	Bacteroides_vulgatus_57955	700024752	700032222	8.653846153846153e-05	0.7870378007903597	N	True	0.004724409448818898	0.001965070323022234	527163	577273	45291	NC_009614	1411305	1486392	False
9	Bacteroides_vulgatus_57955	700024752	700032222	8.653846153846153e-05	0.7870378007903597	N	True	0.006442953020134228	0.002126439969675117	633602	689357	54081	NC_009614	1642790	1783143	False
10	Bacteroides_vulgatus_57955	700024752	700032222	8.653846153846153e-05	0.7870378007903597	N	True	0.007653061224489796	0.00335340815767862	726020	741197	14612	NC_009614	1833670	1861656	False
11	Bacteroides_vulgatus_57955	700024752	700032222	8.653846153846153e-05	0.7870378007903597	N	True	0.010638297872340425	0.0028935185185185184	764490	767946	3456	NC_009614	1892731	1897083	False
12	Bacteroides_vulgatus_57955	700024752	700032222	8.653846153846153e-05	0.7870378007903597	Y	True	0.0375	0.008146639511201629	838378	838871	491	NC_009614	2144604	2145138	False
13	Bacteroides_vulgatus_57955	700024752	700032222	8.653846153846153e-05	0.7870378007903597	N	True	0.011214953271028037	0.0033921302578018998	910754	918124	7370	NC_009614	2366656	2374983	False
14	Bacteroides_vulgatus_57955	700024752	700032222	8.653846153846153e-05	0.7870378007903597	N	True	0.004629629629629629	0.0023297954957287085	970981	978777	7726	NC_009614	2474926	2484574	False
15	Bacteroides_vulgatus_57955	700024752	700032222	8.653846153846153e-05	0.7870378007903597	Y	True	0.03684210526315789	0.012163656468853668	994471	1004691	5426	NC_009614	2508844	2525395	False
16	Bacteroides_vulgatus_57955	700024752	700032222	8.653846153846153e-05	0.7870378007903597	N	True	0.013333333333333334	0.004646490016325506	1028312	1036996	7963	NC_009614	2575845	2594796	False
17	Bacteroides_vulgatus_57955	700024752	700032222	8.653846153846153e-05	0.7870378007903597	Y	True	0.04285714285714286	0.009009009009009009	1052527	1053526	999	NC_009614	2616163	2617381	False
18	Bacteroides_vulgatus_57955	700024752	700032222	8.653846153846153e-05	0.7870378007903597	N	True	0.01702127659574468	0.0030826140567200987	1070584	1073828	3244	NC_009614	2657643	2675585	False
19	Bacteroides_vulgatus_57955	700024752	700032222	8.653846153846153e-05	0.7870378007903597	N	True	0.007361963190184049	0.002762923351158645	1163163	1174881	11220	NC_009614	2978074	2992052	False
20	Bacteroides_vulgatus_57955	700024752	700032222	8.653846153846153e-05	0.7870378007903597	N	True	0.004734848484848485	0.0016027817771861672	1216726	1258576	36811	NC_009614	3066836	3187490	False
21	Bacteroides_vulgatus_57955	700024752	700032222	8.653846153846153e-05	0.7870378007903597	N	True	0.012154696132596685	0.004265837419766376	1329713	1366818	25083	NC_009614	3339322	3438134	False
22	Bacteroides_vulgatus_57955	700024752	700032222	8.653846153846153e-05	0.7870378007903597	N	True	0.018367346938775512	0.00441222817522849	1395936	1399678	3173	NC_009614	3492398	3502206	False
23	Bacteroides_vulgatus_57955	700024752	700032222	8.653846153846153e-05	0.7870378007903597	N	True	0.007558139534883721	0.0022609819121447027	1540560	1554340	12384	NC_009614	3841608	3871370	False
24	Bacteroides_vulgatus_57955	700024752	700032222	8.653846153846153e-05	0.7870378007903597	N	True	0.00480349344978166	0.0017135862913096695	1588603	1605623	16340	NC_009614	3937268	3984288	False
25	Bacteroides_vulgatus_57955	700024752	700032222	8.653846153846153e-05	0.7870378007903597	N	True	0.0104	0.002176541717049577	1631692	1642183	8270	NC_009614	4055394	4076770	False
26	Bacteroides_vulgatus_57955	700024752	700032222	8.653846153846153e-05	0.7870378007903597	N	True	0.008411214953271028	0.0020536516493389807	1726904	1735875	7791	NC_009614	4320759	4401929	False
27	Bacteroides_vulgatus_57955	700024752	700032222	8.653846153846153e-05	0.7870378007903597	N	True	0.008290816326530613	0.0033756461197651114	1904869	1974199	56878	NC_009614	4796979	4923899	False
0	Bacteroides_vulgatus_57955	700032068	700101581	0.00035526315789473687	0.770164092148164	N	False	0.01871345029239766	0.007046869878728286	17121	31213	12204	NC_009614	47896	79804	True
1	Bacteroides_vulgatus_57955	700032068	700101581	0.00035526315789473687	0.770164092148164	Y	False	0.09508196721311475	0.027848688790902763	32638	37830	4309	NC_009614	81319	100695	True
2	Bacteroides_vulgatus_57955	700032068	700101581	0.00035526315789473687	0.770164092148164	N	False	0.016666666666666666	0.0049479166666666664	142684	146524	3840	NC_009614	331606	335603	True
3	Bacteroides_vulgatus_57955	700032068	700101581	0.00035526315789473687	0.770164092148164	N	False	0.016778523489932886	0.005707555716615329	186799	198198	11038	NC_009614	398263	411264	True
4	Bacteroides_vulgatus_57955	700032068	700101581	0.00035526315789473687	0.770164092148164	N	False	0.003971119133574007	0.0014005602240896359	326715	369274	39270	NC_009614	734741	782543	True
5	Bacteroides_vulgatus_57955	700032068	700101581	0.00035526315789473687	0.770164092148164	N	False	0.007329842931937173	0.002435704563364138	400356	420548	13959	NC_009614	874435	1076118	True
6	Bacteroides_vulgatus_57955	700032068	700101581	0.00035526315789473687	0.770164092148164	N	False	0.007889908256880735	0.0027005880719820296	493124	537994	39621	NC_009614	1313871	1426031	True
7	Bacteroides_vulgatus_57955	700032068	700101581	0.00035526315789473687	0.770164092148164	Y	False	0.06666666666666667	0.0148975791433892	644132	644669	537	NC_009614	1679102	1679639	True
8	Bacteroides_vulgatus_57955	700032068	700101581	0.00035526315789473687	0.770164092148164	N	False	0.001893043066729768	0.0007688415463572025	729527	928635	152177	NC_009614	1845720	2420029	True
9	Bacteroides_vulgatus_57955	700032068	700101581	0.00035526315789473687	0.770164092148164	Y	False	0.06666666666666667	0.022050716648291068	936550	944937	8163	NC_009614	2428746	2437459	True
10	Bacteroides_vulgatus_57955	700032068	700101581	0.00035526315789473687	0.770164092148164	N	False	0.014634146341463415	0.004269293924466338	1011047	1015341	3045	NC_009614	2535682	2552638	True
11	Bacteroides_vulgatus_57955	700032068	700101581	0.00035526315789473687	0.770164092148164	N	False	0.009577464788732394	0.0038122936645181575	1133767	1173793	25444	NC_009614	2908832	2990964	True
12	Bacteroides_vulgatus_57955	700032068	700101581	0.00035526315789473687	0.770164092148164	N	False	0.024324324324324326	0.00572041473006793	1326197	1333331	2797	NC_009614	3335591	3343384	True
13	Bacteroides_vulgatus_57955	700032068	700101581	0.00035526315789473687	0.770164092148164	N	False	0.015789473684210527	0.002622169249106079	1443731	1449845	4195	NC_009614	3659167	3669484	True
14	Bacteroides_vulgatus_57955	700032068	700101581	0.00035526315789473687	0.770164092148164	N	False	0.014074074074074074	0.00478021978021978	1462288	1490085	18200	NC_009614	3687349	3769716	True
0	Bacteroides_vulgatus_57955	700032222	700095213	8.284023668639054e-05	0.6360357928751635	N	False	0.0028606965174129352	0.0009036504066426829	749	61305	58651	NC_009614	993	126237	True
1	Bacteroides_vulgatus_57955	700032222	700095213	8.284023668639054e-05	0.6360357928751635	N	False	0.00847457627118644	0.002576912963449908	76113	128247	38030	NC_009614	158800	309131	True
2	Bacteroides_vulgatus_57955	700032222	700095213	8.284023668639054e-05	0.6360357928751635	N	False	0.010493827160493827	0.0030687397708674302	190248	215849	24440	NC_009614	402121	446551	True
3	Bacteroides_vulgatus_57955	700032222	700095213	8.284023668639054e-05	0.6360357928751635	N	False	0.004022988505747126	0.0011320449583569175	228658	242761	12367	NC_009614	460232	495138	True
4	Bacteroides_vulgatus_57955	700032222	700095213	8.284023668639054e-05	0.6360357928751635	N	False	0.004354838709677419	0.001585001358572593	273444	318465	44164	NC_009614	579390	695589	True
5	Bacteroides_vulgatus_57955	700032222	700095213	8.284023668639054e-05	0.6360357928751635	N	False	0.014545454545454545	0.0037095919448860626	380997	384771	3774	NC_009614	815833	819628	True
6	Bacteroides_vulgatus_57955	700032222	700095213	8.284023668639054e-05	0.6360357928751635	N	False	0.006276150627615063	0.0028589185829707895	417396	436239	16090	NC_009614	1062803	1111141	True
7	Bacteroides_vulgatus_57955	700032222	700095213	8.284023668639054e-05	0.6360357928751635	N	False	0.0033112582781456954	0.0016465939028980053	474799	496316	21256	NC_009614	1187871	1321381	True
8	Bacteroides_vulgatus_57955	700032222	700095213	8.284023668639054e-05	0.6360357928751635	N	False	0.009059233449477353	0.003806390977443609	522759	544098	21280	NC_009614	1406240	1432665	True
9	Bacteroides_vulgatus_57955	700032222	700095213	8.284023668639054e-05	0.6360357928751635	N	False	0.010443037974683544	0.0030864197530864196	577810	605754	22680	NC_009614	1513864	1600383	True
10	Bacteroides_vulgatus_57955	700032222	700095213	8.284023668639054e-05	0.6360357928751635	N	False	0.007923497267759563	0.002379693283976732	643697	671467	26474	NC_009614	1678667	1728018	True
11	Bacteroides_vulgatus_57955	700032222	700095213	8.284023668639054e-05	0.6360357928751635	N	False	0.011570247933884297	0.002801434334379202	759013	767937	8924	NC_009614	1882934	1897074	True
12	Bacteroides_vulgatus_57955	700032222	700095213	8.284023668639054e-05	0.6360357928751635	N	False	0.009121621621621622	0.002788675142978683	816104	838961	21157	NC_009614	2116075	2145228	True
13	Bacteroides_vulgatus_57955	700032222	700095213	8.284023668639054e-05	0.6360357928751635	Y	False	0.0625	0.01461038961038961	886887	888008	616	NC_009614	2267022	2282154	True
14	Bacteroides_vulgatus_57955	700032222	700095213	8.284023668639054e-05	0.6360357928751635	N	False	0.010903426791277258	0.003504872627799624	897473	921624	23396	NC_009614	2352225	2383497	True
15	Bacteroides_vulgatus_57955	700032222	700095213	8.284023668639054e-05	0.6360357928751635	Y	False	0.06	0.008771929824561403	976818	977160	342	NC_009614	2482615	2482957	True
16	Bacteroides_vulgatus_57955	700032222	700095213	8.284023668639054e-05	0.6360357928751635	N	False	0.016129032258064516	0.0039015606242496998	994480	1004901	6664	NC_009614	2508853	2525605	True
17	Bacteroides_vulgatus_57955	700032222	700095213	8.284023668639054e-05	0.6360357928751635	N	False	0.0019644527595884	0.0006973589116129278	1037299	1116567	78869	NC_009614	2595116	2849749	True
18	Bacteroides_vulgatus_57955	700032222	700095213	8.284023668639054e-05	0.6360357928751635	N	False	0.014141414141414142	0.005025125628140704	1137328	1144610	7164	NC_009614	2912651	2924381	True
19	Bacteroides_vulgatus_57955	700032222	700095213	8.284023668639054e-05	0.6360357928751635	N	False	0.006652360515021459	0.002904310608376643	1220360	1258555	32710	NC_009614	3094546	3187469	True
20	Bacteroides_vulgatus_57955	700032222	700095213	8.284023668639054e-05	0.6360357928751635	N	False	0.012048192771084338	0.004018871221387384	1338085	1348867	5723	NC_009614	3353450	3410760	True
21	Bacteroides_vulgatus_57955	700032222	700095213	8.284023668639054e-05	0.6360357928751635	N	False	0.009691629955947136	0.0025349366265843354	1395945	1413130	15385	NC_009614	3492407	3542798	True
22	Bacteroides_vulgatus_57955	700032222	700095213	8.284023668639054e-05	0.6360357928751635	N	False	0.028169014084507043	0.010688328345446772	1449407	1454909	4678	NC_009614	3669046	3674637	True
23	Bacteroides_vulgatus_57955	700032222	700095213	8.284023668639054e-05	0.6360357928751635	N	False	0.002874743326488706	0.001505639044345331	1516969	1557154	35201	NC_009614	3808191	3874207	True
24	Bacteroides_vulgatus_57955	700032222	700095213	8.284023668639054e-05	0.6360357928751635	N	False	0.006004140786749482	0.0015755990249123016	1626086	1665234	33638	NC_009614	4049453	4124127	True
25	Bacteroides_vulgatus_57955	700032222	700095213	8.284023668639054e-05	0.6360357928751635	N	False	0.006329113924050633	0.0021212656885274883	1694682	1706501	11314	NC_009614	4161053	4190220	True
26	Bacteroides_vulgatus_57955	700032222	700095213	8.284023668639054e-05	0.6360357928751635	N	False	0.0057553956834532375	0.0015220700152207	1752733	1763583	9855	NC_009614	4424482	4442195	True
27	Bacteroides_vulgatus_57955	700032222	700095213	8.284023668639054e-05	0.6360357928751635	N	False	0.004786545924967659	0.0014074720732598122	1827467	1884853	56129	NC_009614	4688069	4768060	True
28	Bacteroides_vulgatus_57955	700032222	700095213	8.284023668639054e-05	0.6360357928751635	N	False	0.007702020202020202	0.003098238529555107	1904848	1974190	57452	NC_009614	4796958	4923890	True
0	Bacteroides_vulgatus_57955	700032944	ERR911959	0.00015976331360946746	0.6426224651415419	N	False	0.00912	0.003539704801976892	45338	106541	44919	NC_009614	109016	255944	True
1	Bacteroides_vulgatus_57955	700032944	ERR911959	0.00015976331360946746	0.6426224651415419	Y	False	0.10666666666666667	0.03621730382293763	108712	110389	994	NC_009614	276856	278533	True
2	Bacteroides_vulgatus_57955	700032944	ERR911959	0.00015976331360946746	0.6426224651415419	N	False	0.005091743119266055	0.001953200541481338	196458	356123	155130	NC_009614	409524	767497	True
3	Bacteroides_vulgatus_57955	700032944	ERR911959	0.00015976331360946746	0.6426224651415419	N	False	0.005429864253393665	0.0019105342907964951	429459	445074	15179	NC_009614	1099915	1126952	True
4	Bacteroides_vulgatus_57955	700032944	ERR911959	0.00015976331360946746	0.6426224651415419	N	False	0.008036739380022962	0.0027867573291717757	645024	713477	62797	NC_009614	1686585	1813855	True
5	Bacteroides_vulgatus_57955	700032944	ERR911959	0.00015976331360946746	0.6426224651415419	N	False	0.010697674418604652	0.0034802784222737818	783089	799723	16378	NC_009614	1949255	1971997	True
6	Bacteroides_vulgatus_57955	700032944	ERR911959	0.00015976331360946746	0.6426224651415419	N	False	0.009929078014184398	0.003908331852904601	815417	856595	39403	NC_009614	2115388	2176867	True
7	Bacteroides_vulgatus_57955	700032944	ERR911959	0.00015976331360946746	0.6426224651415419	N	False	0.0098159509202454	0.0025212202706109757	876713	889056	11899	NC_009614	2252980	2313756	True
8	Bacteroides_vulgatus_57955	700032944	ERR911959	0.00015976331360946746	0.6426224651415419	Y	False	0.0962962962962963	0.033688843744709665	889901	897512	5907	NC_009614	2316321	2352264	True
9	Bacteroides_vulgatus_57955	700032944	ERR911959	0.00015976331360946746	0.6426224651415419	N	False	0.007954545454545454	0.0026012360483350246	897755	1012482	108410	NC_009614	2352507	2548194	True
10	Bacteroides_vulgatus_57955	700032944	ERR911959	0.00015976331360946746	0.6426224651415419	N	False	0.0019071837253655435	0.0011586888791616243	1018442	1152218	116511	NC_009614	2555981	2934172	True
11	Bacteroides_vulgatus_57955	700032944	ERR911959	0.00015976331360946746	0.6426224651415419	N	False	0.015550755939524838	0.005749080456217352	1160622	1195561	32353	NC_009614	2958427	3019249	True
12	Bacteroides_vulgatus_57955	700032944	ERR911959	0.00015976331360946746	0.6426224651415419	N	False	0.013131313131313131	0.004670850970661217	1212671	1219559	6851	NC_009614	3055476	3093745	True
13	Bacteroides_vulgatus_57955	700032944	ERR911959	0.00015976331360946746	0.6426224651415419	N	False	0.015291750503018108	0.005900549954170485	1483510	1522994	34912	NC_009614	3755922	3820195	True
14	Bacteroides_vulgatus_57955	700032944	ERR911959	0.00015976331360946746	0.6426224651415419	N	False	0.014450867052023121	0.005094220539175909	1898641	1923745	22182	NC_009614	4787963	4829581	True
0	Bacteroides_vulgatus_57955	700033502	700035861	5.6277056277056274e-05	0.8340243010228234	N	True	0.010666666666666666	0.0036377560788818687	157880	163151	5223	NC_009614	357964	363487	False
1	Bacteroides_vulgatus_57955	700033502	700035861	5.6277056277056274e-05	0.8340243010228234	N	True	0.01651376146788991	0.00530156981547783	257597	272202	14524	NC_009614	539604	578148	False
2	Bacteroides_vulgatus_57955	700033502	700035861	5.6277056277056274e-05	0.8340243010228234	Y	True	0.09444444444444444	0.028885995027820528	315864	325572	8447	NC_009614	672685	733140	False
3	Bacteroides_vulgatus_57955	700033502	700035861	5.6277056277056274e-05	0.8340243010228234	Y	True	0.044939271255060725	0.016492176066644153	326667	344564	17766	NC_009614	734693	755621	False
4	Bacteroides_vulgatus_57955	700033502	700035861	5.6277056277056274e-05	0.8340243010228234	N	True	0.01818181818181818	0.007563025210084034	373078	379030	5950	NC_009614	799536	806163	False
5	Bacteroides_vulgatus_57955	700033502	700035861	5.6277056277056274e-05	0.8340243010228234	N	True	0.00851063829787234	0.003038590094196293	393993	397284	3291	NC_009614	849292	865832	False
6	Bacteroides_vulgatus_57955	700033502	700035861	5.6277056277056274e-05	0.8340243010228234	N	True	0.023076923076923078	0.007457627118644068	417390	421885	4425	NC_009614	1062797	1079079	False
7	Bacteroides_vulgatus_57955	700033502	700035861	5.6277056277056274e-05	0.8340243010228234	N	True	0.008309938236945535	0.0033062134824401583	442625	570710	127336	NC_009614	1122513	1476520	False
8	Bacteroides_vulgatus_57955	700033502	700035861	5.6277056277056274e-05	0.8340243010228234	N	True	0.010551558752997603	0.0038513974096796182	931069	960513	29340	NC_009614	2422610	2461896	False
9	Bacteroides_vulgatus_57955	700033502	700035861	5.6277056277056274e-05	0.8340243010228234	N	True	0.009404388714733543	0.004459016393442623	1121076	1143962	22875	NC_009614	2894309	2923733	False
10	Bacteroides_vulgatus_57955	700033502	700035861	5.6277056277056274e-05	0.8340243010228234	N	True	0.010810810810810811	0.002849002849002849	1176465	1178922	2457	NC_009614	2993788	2996347	False
11	Bacteroides_vulgatus_57955	700033502	700035861	5.6277056277056274e-05	0.8340243010228234	N	True	0.014516129032258065	0.006069094304388422	1340179	1344478	4284	NC_009614	3356939	3367304	False
12	Bacteroides_vulgatus_57955	700033502	700035861	5.6277056277056274e-05	0.8340243010228234	N	True	0.016358839050131926	0.0055069896406978085	1466161	1493110	25967	NC_009614	3697175	3775686	False
13	Bacteroides_vulgatus_57955	700033502	700035861	5.6277056277056274e-05	0.8340243010228234	N	True	0.010526315789473684	0.005252100840336135	1566247	1581544	15232	NC_009614	3887696	3910019	False
14	Bacteroides_vulgatus_57955	700033502	700035861	5.6277056277056274e-05	0.8340243010228234	N	True	0.006307977736549165	0.0027754177286887565	1894993	1930876	35310	NC_009614	4783852	4867338	False
0	Bacteroides_vulgatus_57955	700033502	700097688	6.896551724137931e-05	0.8804593872313364	N	True	0.009876543209876543	0.0033868092691622105	157520	163130	5610	NC_009614	357604	363466	False
1	Bacteroides_vulgatus_57955	700033502	700097688	6.896551724137931e-05	0.8804593872313364	Y	True	0.06732394366197184	0.023885723206619313	169218	198183	25622	NC_009614	370133	411249	False
2	Bacteroides_vulgatus_57955	700033502	700097688	6.896551724137931e-05	0.8804593872313364	N	True	0.016822429906542057	0.005385368583018604	257642	272202	14298	NC_009614	539649	578148	True
3	Bacteroides_vulgatus_57955	700033502	700097688	6.896551724137931e-05	0.8804593872313364	Y	True	0.09220779220779221	0.02832699619771863	318821	324432	5260	NC_009614	709823	715922	False
4	Bacteroides_vulgatus_57955	700033502	700097688	6.896551724137931e-05	0.8804593872313364	N	True	0.00851063829787234	0.003038590094196293	393996	397287	3291	NC_009614	849295	865835	True
5	Bacteroides_vulgatus_57955	700033502	700097688	6.896551724137931e-05	0.8804593872313364	Y	True	0.025454545454545455	0.007696390658174098	417384	421360	3768	NC_009614	1062791	1078554	True
6	Bacteroides_vulgatus_57955	700033502	700097688	6.896551724137931e-05	0.8804593872313364	N	True	0.007142857142857143	0.00306860524585373	480986	494952	13687	NC_009614	1199933	1315702	False
7	Bacteroides_vulgatus_57955	700033502	700097688	6.896551724137931e-05	0.8804593872313364	N	True	0.004416403785488959	0.0018289592560763316	522015	567983	45381	NC_009614	1405496	1465126	False
8	Bacteroides_vulgatus_57955	700033502	700097688	6.896551724137931e-05	0.8804593872313364	N	True	0.010594315245478035	0.0035477853772722286	931087	960513	27341	NC_009614	2422628	2461896	True
9	Bacteroides_vulgatus_57955	700033502	700097688	6.896551724137931e-05	0.8804593872313364	N	True	0.009120521172638436	0.004454140532678848	1121094	1143932	22002	NC_009614	2894327	2923703	True
10	Bacteroides_vulgatus_57955	700033502	700097688	6.896551724137931e-05	0.8804593872313364	N	True	0.018125	0.0051924798567591765	1466206	1479991	11170	NC_009614	3697220	3733173	False
11	Bacteroides_vulgatus_57955	700033502	700097688	6.896551724137931e-05	0.8804593872313364	N	True	0.011	0.005422095037276903	1567845	1581583	13279	NC_009614	3889686	3910058	False
12	Bacteroides_vulgatus_57955	700033502	700097688	6.896551724137931e-05	0.8804593872313364	N	True	0.005393258426966292	0.0023969319271332696	1894921	1930099	29204	NC_009614	4783780	4866554	True
0	Bacteroides_vulgatus_57955	700033502	700161342	4.761904761904762e-05	0.8673196095789864	N	True	0.017948717948717947	0.005023322569070686	160328	163115	2787	NC_009614	360552	363451	False
1	Bacteroides_vulgatus_57955	700033502	700161342	4.761904761904762e-05	0.8673196095789864	N	True	0.01581395348837209	0.005147468002225932	257597	272174	14376	NC_009614	539604	577076	True
2	Bacteroides_vulgatus_57955	700033502	700161342	4.761904761904762e-05	0.8673196095789864	N	True	0.00851063829787234	0.003038590094196293	393996	397287	3291	NC_009614	849295	865835	True
3	Bacteroides_vulgatus_57955	700033502	700161342	4.761904761904762e-05	0.8673196095789864	N	True	0.02258064516129032	0.007372175980975029	417396	422255	4205	NC_009614	1062803	1081516	False
4	Bacteroides_vulgatus_57955	700033502	700161342	4.761904761904762e-05	0.8673196095789864	N	True	0.0035803497085761865	0.001471567219088329	480995	567977	85623	NC_009614	1199942	1465120	False
5	Bacteroides_vulgatus_57955	700033502	700161342	4.761904761904762e-05	0.8673196095789864	N	True	0.010512820512820513	0.003633456870866943	931048	960480	27522	NC_009614	2422589	2461863	True
6	Bacteroides_vulgatus_57955	700033502	700161342	4.761904761904762e-05	0.8673196095789864	N	True	0.009615384615384616	0.004435285157475023	1121073	1143956	22321	NC_009614	2894306	2923727	True
7	Bacteroides_vulgatus_57955	700033502	700161342	4.761904761904762e-05	0.8673196095789864	N	True	0.009598214285714286	0.004553535227520818	1367316	1399720	32063	NC_009614	3442605	3502248	False
8	Bacteroides_vulgatus_57955	700033502	700161342	4.761904761904762e-05	0.8673196095789864	N	True	0.016853932584269662	0.005479669631512071	1466173	1481743	12592	NC_009614	3697187	3735008	False
9	Bacteroides_vulgatus_57955	700033502	700161342	4.761904761904762e-05	0.8673196095789864	N	True	0.011055276381909548	0.005449178839022175	1567845	1581544	13213	NC_009614	3889686	3910019	True
10	Bacteroides_vulgatus_57955	700033502	700161342	4.761904761904762e-05	0.8673196095789864	N	True	0.006290672451193058	0.002567056113213757	1894884	1930096	30385	NC_009614	4781425	4866551	True
0	Bacteroides_vulgatus_57955	700033502	ERR912145	8.016877637130802e-05	0.8532697777347379	N	True	0.0175	0.004922644163150493	160310	163154	2844	NC_009614	360534	363490	True
1	Bacteroides_vulgatus_57955	700033502	ERR912145	8.016877637130802e-05	0.8532697777347379	N	True	0.009627329192546583	0.0031921451215216625	257624	303085	45424	NC_009614	539631	652100	False
2	Bacteroides_vulgatus_57955	700033502	ERR912145	8.016877637130802e-05	0.8532697777347379	N	True	0.00851063829787234	0.0030413625304136255	394011	397299	3288	NC_009614	849310	865847	False
3	Bacteroides_vulgatus_57955	700033502	ERR912145	8.016877637130802e-05	0.8532697777347379	N	True	0.023076923076923078	0.0076853526220614825	417387	421879	4424	NC_009614	1062794	1079073	True
4	Bacteroides_vulgatus_57955	700033502	ERR912145	8.016877637130802e-05	0.8532697777347379	N	True	0.007142857142857143	0.002919068817047362	480995	494961	13703	NC_009614	1199942	1315711	True
5	Bacteroides_vulgatus_57955	700033502	ERR912145	8.016877637130802e-05	0.8532697777347379	N	True	0.0045031055900621115	0.0017783946734910754	521931	568141	46109	NC_009614	1405412	1471576	False
6	Bacteroides_vulgatus_57955	700033502	ERR912145	8.016877637130802e-05	0.8532697777347379	N	True	0.012041884816753926	0.00529723366686286	603466	621080	13592	NC_009614	1596182	1622481	False
7	Bacteroides_vulgatus_57955	700033502	ERR912145	8.016877637130802e-05	0.8532697777347379	N	True	0.010526315789473684	0.0038033143167617496	931063	960555	29448	NC_009614	2422604	2461938	True
8	Bacteroides_vulgatus_57955	700033502	ERR912145	8.016877637130802e-05	0.8532697777347379	N	True	0.009433962264150943	0.004429241766434241	1121094	1143908	22803	NC_009614	2894327	2923679	True
9	Bacteroides_vulgatus_57955	700033502	ERR912145	8.016877637130802e-05	0.8532697777347379	N	True	0.012807881773399015	0.005208333333333333	1378571	1393357	14784	NC_009614	3455503	3476595	False
10	Bacteroides_vulgatus_57955	700033502	ERR912145	8.016877637130802e-05	0.8532697777347379	N	True	0.024074074074074074	0.007170795306388526	1466206	1481692	15340	NC_009614	3697220	3734957	True
11	Bacteroides_vulgatus_57955	700033502	ERR912145	8.016877637130802e-05	0.8532697777347379	N	True	0.010480349344978166	0.005215123859191656	1566172	1581568	15340	NC_009614	3887621	3910043	True
12	Bacteroides_vulgatus_57955	700033502	ERR912145	8.016877637130802e-05	0.8532697777347379	N	True	0.012412177985948477	0.0033489838132449027	1838246	1868816	30457	NC_009614	4700360	4738739	False
13	Bacteroides_vulgatus_57955	700033502	ERR912145	8.016877637130802e-05	0.8532697777347379	N	True	0.017880794701986755	0.007513661202185792	1898095	1930858	29280	NC_009614	4787417	4867320	False
0	Bacteroides_vulgatus_57955	700033797	700106198	8.290155440414508e-05	0.7478104040600466	N	False	0.0071823204419889505	0.0020058632927017436	13156	26394	12962	NC_009614	20358	74726	True
1	Bacteroides_vulgatus_57955	700033797	700106198	8.290155440414508e-05	0.7478104040600466	N	False	0.002857142857142857	0.000994184023462743	81407	114607	20117	NC_009614	214033	285121	True
2	Bacteroides_vulgatus_57955	700033797	700106198	8.290155440414508e-05	0.7478104040600466	N	False	0.005160390516039052	0.0019124936575465438	160307	212972	51242	NC_009614	360531	443588	True
3	Bacteroides_vulgatus_57955	700033797	700106198	8.290155440414508e-05	0.7478104040600466	N	False	0.006036745406824147	0.0017391304347826088	341483	369454	27025	NC_009614	751931	782723	True
4	Bacteroides_vulgatus_57955	700033797	700106198	8.290155440414508e-05	0.7478104040600466	Y	False	0.07285714285714286	0.018359375	382239	387382	5120	NC_009614	817075	822659	True
5	Bacteroides_vulgatus_57955	700033797	700106198	8.290155440414508e-05	0.7478104040600466	N	False	0.005405405405405406	0.002617801047120419	388708	394071	5348	NC_009614	843378	849370	True
6	Bacteroides_vulgatus_57955	700033797	700106198	8.290155440414508e-05	0.7478104040600466	N	False	0.01163793103448276	0.0034620664955530354	462419	479217	16753	NC_009614	1168244	1198139	True
7	Bacteroides_vulgatus_57955	700033797	700106198	8.290155440414508e-05	0.7478104040600466	N	False	0.010714285714285714	0.004356243949661181	501659	506591	4132	NC_009614	1331604	1356225	True
8	Bacteroides_vulgatus_57955	700033797	700106198	8.290155440414508e-05	0.7478104040600466	N	False	0.011774193548387097	0.004149845508468843	525654	573291	44339	NC_009614	1409553	1480321	True
9	Bacteroides_vulgatus_57955	700033797	700106198	8.290155440414508e-05	0.7478104040600466	N	False	0.006521739130434782	0.0045511613308223476	604009	616907	12744	NC_009614	1596725	1615718	True
10	Bacteroides_vulgatus_57955	700033797	700106198	8.290155440414508e-05	0.7478104040600466	N	False	0.021739130434782608	0.0033333333333333335	636572	638372	1800	NC_009614	1653563	1655373	True
11	Bacteroides_vulgatus_57955	700033797	700106198	8.290155440414508e-05	0.7478104040600466	N	False	0.013311688311688311	0.003935247294517485	732683	755930	22362	NC_009614	1848917	1879325	True
12	Bacteroides_vulgatus_57955	700033797	700106198	8.290155440414508e-05	0.7478104040600466	N	False	0.009701492537313432	0.0027314408350404837	786703	797182	10251	NC_009614	1952986	1969088	True
13	Bacteroides_vulgatus_57955	700033797	700106198	8.290155440414508e-05	0.7478104040600466	N	False	0.011320754716981131	0.0030765115034777956	904985	912461	7476	NC_009614	2360382	2368580	True
14	Bacteroides_vulgatus_57955	700033797	700106198	8.290155440414508e-05	0.7478104040600466	N	False	0.0038461538461538464	0.0013550135501355014	945527	958233	9594	NC_009614	2440270	2459361	True
15	Bacteroides_vulgatus_57955	700033797	700106198	8.290155440414508e-05	0.7478104040600466	N	False	0.012121212121212121	0.00315955766192733	1063959	1073701	9495	NC_009614	2645627	2660854	True
16	Bacteroides_vulgatus_57955	700033797	700106198	8.290155440414508e-05	0.7478104040600466	N	False	0.007142857142857143	0.0028081360048573165	1163499	1177170	13176	NC_009614	2978410	2994493	True
17	Bacteroides_vulgatus_57955	700033797	700106198	8.290155440414508e-05	0.7478104040600466	N	False	0.00625	0.0030331555276644703	1219817	1234455	9561	NC_009614	3094003	3113686	True
18	Bacteroides_vulgatus_57955	700033797	700106198	8.290155440414508e-05	0.7478104040600466	N	False	0.01006423982869379	0.0029184074711231262	1256466	1291085	32552	NC_009614	3185195	3264751	True
19	Bacteroides_vulgatus_57955	700033797	700106198	8.290155440414508e-05	0.7478104040600466	N	False	0.01126126126126126	0.004032524624842996	1341415	1362508	15127	NC_009614	3362379	3430746	True
20	Bacteroides_vulgatus_57955	700033797	700106198	8.290155440414508e-05	0.7478104040600466	N	False	0.010256410256410256	0.0027591643673630273	1395936	1399788	2537	NC_009614	3492398	3507290	True
21	Bacteroides_vulgatus_57955	700033797	700106198	8.290155440414508e-05	0.7478104040600466	N	False	0.007611940298507463	0.0029239766081871343	1425811	1488275	47196	NC_009614	3574946	3767808	True
22	Bacteroides_vulgatus_57955	700033797	700106198	8.290155440414508e-05	0.7478104040600466	N	False	0.0055900621118012426	0.0024120858194744193	1535561	1562422	23631	NC_009614	3835075	3880475	True
23	Bacteroides_vulgatus_57955	700033797	700106198	8.290155440414508e-05	0.7478104040600466	N	False	0.010606060606060607	0.003338549817423057	1651668	1662234	9585	NC_009614	4106915	4121021	True
24	Bacteroides_vulgatus_57955	700033797	700106198	8.290155440414508e-05	0.7478104040600466	N	False	0.006748466257668712	0.0014955573150347498	1872725	1884469	11367	NC_009614	4751905	4767676	True
25	Bacteroides_vulgatus_57955	700033797	700106198	8.290155440414508e-05	0.7478104040600466	N	False	0.0077557755775577554	0.0032662071451096996	1906413	1964358	44394	NC_009614	4803901	4905190	True
26	Bacteroides_vulgatus_57955	700033797	700106198	8.290155440414508e-05	0.7478104040600466	Y	False	0.056	0.011182108626198083	2025304	2027562	1878	NC_009614	5063139	5065714	True
0	Bacteroides_vulgatus_57955	700033797	700113810	0.00010734463276836159	0.6761917705820393	N	False	0.0071823204419889505	0.0020063276487383287	13156	26370	12959	NC_009614	20358	74702	True
1	Bacteroides_vulgatus_57955	700033797	700113810	0.00010734463276836159	0.6761917705820393	N	False	0.008366533864541833	0.0036299637003629963	64505	83228	18182	NC_009614	132802	215856	True
2	Bacteroides_vulgatus_57955	700033797	700113810	0.00010734463276836159	0.6761917705820393	N	False	0.005710306406685237	0.0021248805973058853	160307	212930	51297	NC_009614	360531	443546	True
3	Bacteroides_vulgatus_57955	700033797	700113810	0.00010734463276836159	0.6761917705820393	N	False	0.008602150537634409	0.0035510838203743436	252291	267687	13517	NC_009614	522975	558616	True
4	Bacteroides_vulgatus_57955	700033797	700113810	0.00010734463276836159	0.6761917705820393	N	False	0.006266318537859008	0.0018052536565597024	341444	369469	27143	NC_009614	751892	782738	True
5	Bacteroides_vulgatus_57955	700033797	700113810	0.00010734463276836159	0.6761917705820393	Y	False	0.07285714285714286	0.01833788529067499	382245	387394	5126	NC_009614	817081	822671	True
6	Bacteroides_vulgatus_57955	700033797	700113810	0.00010734463276836159	0.6761917705820393	N	False	0.011688311688311689	0.003487043828533638	462491	479154	16633	NC_009614	1168316	1198076	True
7	Bacteroides_vulgatus_57955	700033797	700113810	0.00010734463276836159	0.6761917705820393	N	False	0.010714285714285714	0.0046194991490396305	501659	506594	4113	NC_009614	1331604	1356228	True
8	Bacteroides_vulgatus_57955	700033797	700113810	0.00010734463276836159	0.6761917705820393	N	False	0.012199036918138041	0.004260758414997869	525714	573270	44593	NC_009614	1409613	1480300	True
9	Bacteroides_vulgatus_57955	700033797	700113810	0.00010734463276836159	0.6761917705820393	N	False	0.01115702479338843	0.003790835098673208	676332	694714	17938	NC_009614	1739152	1788662	True
10	Bacteroides_vulgatus_57955	700033797	700113810	0.00010734463276836159	0.6761917705820393	Y	False	0.025714285714285714	0.011508425811755036	713874	716307	2433	NC_009614	1819465	1821898	True
11	Bacteroides_vulgatus_57955	700033797	700113810	0.00010734463276836159	0.6761917705820393	N	False	0.013780918727915195	0.004181218948300458	735353	755912	20329	NC_009614	1855544	1879307	True
12	Bacteroides_vulgatus_57955	700033797	700113810	0.00010734463276836159	0.6761917705820393	N	False	0.009774436090225564	0.0026514779534518315	786706	797107	10183	NC_009614	1952989	1969013	True
13	Bacteroides_vulgatus_57955	700033797	700113810	0.00010734463276836159	0.6761917705820393	N	False	0.011440677966101695	0.003500513006216428	870633	888141	16569	NC_009614	2246251	2282479	True
14	Bacteroides_vulgatus_57955	700033797	700113810	0.00010734463276836159	0.6761917705820393	N	False	0.011320754716981131	0.00321285140562249	905063	912533	7470	NC_009614	2360460	2368652	True
15	Bacteroides_vulgatus_57955	700033797	700113810	0.00010734463276836159	0.6761917705820393	N	False	0.0024429967426710096	0.0008538774795288348	945500	994528	45674	NC_009614	2440243	2508901	True
16	Bacteroides_vulgatus_57955	700033797	700113810	0.00010734463276836159	0.6761917705820393	Y	False	0.044444444444444446	0.0048721071863581	1117896	1118763	821	NC_009614	2864634	2865573	True
17	Bacteroides_vulgatus_57955	700033797	700113810	0.00010734463276836159	0.6761917705820393	N	False	0.0035714285714285713	0.001679940268790443	1163472	1235541	64288	NC_009614	2978383	3114772	True
18	Bacteroides_vulgatus_57955	700033797	700113810	0.00010734463276836159	0.6761917705820393	N	False	0.009919028340080972	0.002717550113961779	1256451	1291055	34222	NC_009614	3185180	3264721	True
19	Bacteroides_vulgatus_57955	700033797	700113810	0.00010734463276836159	0.6761917705820393	N	False	0.007142857142857143	0.0028148410833813554	1341406	1399770	45118	NC_009614	3362370	3507272	True
20	Bacteroides_vulgatus_57955	700033797	700113810	0.00010734463276836159	0.6761917705820393	N	False	0.009195402298850575	0.0033450330969824033	1434191	1491238	42451	NC_009614	3645864	3773814	True
21	Bacteroides_vulgatus_57955	700033797	700113810	0.00010734463276836159	0.6761917705820393	N	False	0.008904109589041096	0.004603203829865586	1535534	1546620	10862	NC_009614	3835048	3850650	True
22	Bacteroides_vulgatus_57955	700033797	700113810	0.00010734463276836159	0.6761917705820393	N	False	0.005236907730673317	0.0017397607828923522	1629035	1662297	27590	NC_009614	4052402	4121084	True
23	Bacteroides_vulgatus_57955	700033797	700113810	0.00010734463276836159	0.6761917705820393	N	False	0.008299180327868852	0.003169824429359232	1879771	1960899	69089	NC_009614	4761357	4901582	True
24	Bacteroides_vulgatus_57955	700033797	700113810	0.00010734463276836159	0.6761917705820393	Y	False	0.05384615384615385	0.01059001512859304	2025283	2027646	1983	NC_009614	5063118	5065798	True
0	Bacteroides_vulgatus_57955	700033797	700116148	0.00010160427807486631	0.7176668970703288	N	False	0.0066298342541436465	0.0019252984212552945	13156	26379	12985	NC_009614	20358	74711	True
1	Bacteroides_vulgatus_57955	700033797	700116148	0.00010160427807486631	0.7176668970703288	Y	False	0.03333333333333333	0.005973715651135006	107240	108122	837	NC_009614	262860	263742	True
2	Bacteroides_vulgatus_57955	700033797	700116148	0.00010160427807486631	0.7176668970703288	N	False	0.005006954102920723	0.0019087314726447618	160304	212987	51343	NC_009614	360528	443603	True
3	Bacteroides_vulgatus_57955	700033797	700116148	0.00010160427807486631	0.7176668970703288	N	False	0.00851063829787234	0.003732981993851559	252303	267714	13662	NC_009614	522987	558643	True
4	Bacteroides_vulgatus_57955	700033797	700116148	0.00010160427807486631	0.7176668970703288	N	False	0.004778761061946903	0.001413213546661283	341483	382689	39626	NC_009614	751931	817525	True
5	Bacteroides_vulgatus_57955	700033797	700116148	0.00010160427807486631	0.7176668970703288	Y	False	0.09074074074074075	0.02381582429214078	383616	387418	3779	NC_009614	818452	822695	True
6	Bacteroides_vulgatus_57955	700033797	700116148	0.00010160427807486631	0.7176668970703288	N	False	0.011688311688311689	0.003487043828533638	462491	479154	16633	NC_009614	1168316	1198076	True
7	Bacteroides_vulgatus_57955	700033797	700116148	0.00010160427807486631	0.7176668970703288	N	False	0.010714285714285714	0.004601598449987891	501659	506630	4129	NC_009614	1331604	1356264	True
8	Bacteroides_vulgatus_57955	700033797	700116148	0.00010160427807486631	0.7176668970703288	N	False	0.012300319488817891	0.004195960272291039	525681	573267	44805	NC_009614	1409580	1480297	True
9	Bacteroides_vulgatus_57955	700033797	700116148	0.00010160427807486631	0.7176668970703288	N	False	0.006896551724137931	0.002782501159375483	676374	683103	6469	NC_009614	1739194	1771664	True
10	Bacteroides_vulgatus_57955	700033797	700116148	0.00010160427807486631	0.7176668970703288	N	False	0.009767441860465116	0.0029759047710473264	735338	766848	31251	NC_009614	1855529	1895283	True
11	Bacteroides_vulgatus_57955	700033797	700116148	0.00010160427807486631	0.7176668970703288	N	False	0.009774436090225564	0.0026519988213338573	786709	797107	10181	NC_009614	1952992	1969013	True
12	Bacteroides_vulgatus_57955	700033797	700116148	0.00010160427807486631	0.7176668970703288	N	False	0.01148936170212766	0.003520485584218513	870633	888138	16475	NC_009614	2246251	2282476	True
13	Bacteroides_vulgatus_57955	700033797	700116148	0.00010160427807486631	0.7176668970703288	N	False	0.011320754716981131	0.003208985158443642	905018	912497	7479	NC_009614	2360415	2368616	True
15	Bacteroides_vulgatus_57955	700033797	700116148	0.00010160427807486631	0.7176668970703288	N	False	0.025	0.0035714285714285713	957384	958224	840	NC_009614	2458512	2459352	True
16	Bacteroides_vulgatus_57955	700033797	700116148	0.00010160427807486631	0.7176668970703288	N	False	0.002056555269922879	0.0009435074890906947	1114413	1234467	110227	NC_009614	2834021	3113698	True
17	Bacteroides_vulgatus_57955	700033797	700116148	0.00010160427807486631	0.7176668970703288	N	False	0.011561866125760649	0.0033414426825336342	1256463	1291058	34117	NC_009614	3185192	3264724	True
18	Bacteroides_vulgatus_57955	700033797	700116148	0.00010160427807486631	0.7176668970703288	N	False	0.010256410256410256	0.002776675922253074	1395900	1399735	2521	NC_009614	3492362	3502263	True
19	Bacteroides_vulgatus_57955	700033797	700116148	0.00010160427807486631	0.7176668970703288	N	False	0.010280373831775701	0.00349638594721802	1446578	1488275	29745	NC_009614	3664021	3767808	True
20	Bacteroides_vulgatus_57955	700033797	700116148	0.00010160427807486631	0.7176668970703288	N	False	0.008904109589041096	0.004604899613188432	1535504	1546608	10858	NC_009614	3835018	3850638	True
21	Bacteroides_vulgatus_57955	700033797	700116148	0.00010160427807486631	0.7176668970703288	N	False	0.010218978102189781	0.00324642386121538	1651671	1662291	9857	NC_009614	4106918	4121078	True
22	Bacteroides_vulgatus_57955	700033797	700116148	0.00010160427807486631	0.7176668970703288	N	False	0.008384458077709612	0.0031491513181654027	1879795	1960905	69225	NC_009614	4761381	4901588	True
23	Bacteroides_vulgatus_57955	700033797	700116148	0.00010160427807486631	0.7176668970703288	Y	False	0.056	0.011254019292604502	2025355	2027601	1866	NC_009614	5063190	5065753	True
0	Bacteroides_vulgatus_57955	700033922	700113705	2.145922746781116e-05	0.8683236617716722	N	True	0.0070052539404553416	0.002140103843675142	20092	116397	82239	NC_009614	67381	287122	True
1	Bacteroides_vulgatus_57955	700033922	700113705	2.145922746781116e-05	0.8683236617716722	N	True	0.016666666666666666	0.005016722408026756	160082	161876	1794	NC_009614	360306	362189	True
2	Bacteroides_vulgatus_57955	700033922	700113705	2.145922746781116e-05	0.8683236617716722	N	True	0.016867469879518072	0.006049822064056939	417654	424907	5620	NC_009614	1063061	1085273	True
3	Bacteroides_vulgatus_57955	700033922	700113705	2.145922746781116e-05	0.8683236617716722	N	True	0.006236466002598528	0.002270099968254539	598455	769010	166953	NC_009614	1584111	1902904	False
0	Bacteroides_vulgatus_57955	700033922	SRR341721	1.282051282051282e-05	0.8694132112646845	N	True	0.006008010680907877	0.0019200298257060304	20149	74534	53645	NC_009614	67438	143471	False
1	Bacteroides_vulgatus_57955	700033922	SRR341721	1.282051282051282e-05	0.8694132112646845	N	True	0.017251461988304094	0.004983456558147134	81908	116415	24481	NC_009614	214534	287140	False
2	Bacteroides_vulgatus_57955	700033922	SRR341721	1.282051282051282e-05	0.8694132112646845	N	True	0.017391304347826087	0.00461361014994233	160091	161825	1734	NC_009614	360315	362138	True
3	Bacteroides_vulgatus_57955	700033922	SRR341721	1.282051282051282e-05	0.8694132112646845	N	True	0.017857142857142856	0.006469662528414058	417672	424965	5719	NC_009614	1063079	1085425	True
4	Bacteroides_vulgatus_57955	700033922	SRR341721	1.282051282051282e-05	0.8694132112646845	N	True	0.006756756756756757	0.0027580772261623326	570674	577261	5076	NC_009614	1476484	1486380	False
5	Bacteroides_vulgatus_57955	700033922	SRR341721	1.282051282051282e-05	0.8694132112646845	N	True	0.006699201419698314	0.002373723433618548	602952	769019	163035	NC_009614	1595538	1902913	False
0	Bacteroides_vulgatus_57955	700033922	SRR413643	2.5423728813559322e-05	0.8714447356103242	N	True	0.006117021276595745	0.0019125429393742456	20149	74561	53855	NC_009614	67438	143498	True
1	Bacteroides_vulgatus_57955	700033922	SRR413643	2.5423728813559322e-05	0.8714447356103242	N	True	0.019732441471571906	0.0056187601578825165	84903	116418	21535	NC_009614	217833	287143	False
2	Bacteroides_vulgatus_57955	700033922	SRR413643	2.5423728813559322e-05	0.8714447356103242	N	True	0.016666666666666666	0.004496908375491849	160055	161834	1779	NC_009614	360279	362147	True
3	Bacteroides_vulgatus_57955	700033922	SRR413643	2.5423728813559322e-05	0.8714447356103242	N	True	0.01647058823529412	0.005914072012523917	417624	424959	5749	NC_009614	1063031	1085419	True
4	Bacteroides_vulgatus_57955	700033922	SRR413643	2.5423728813559322e-05	0.8714447356103242	N	True	0.006666666666666667	0.0027216174183514776	570665	577321	5144	NC_009614	1476475	1486440	True
5	Bacteroides_vulgatus_57955	700033922	SRR413643	2.5423728813559322e-05	0.8714447356103242	N	True	0.006702174877940524	0.002387587002688337	602892	769019	162926	NC_009614	1588674	1902913	True
0	Bacteroides_vulgatus_57955	700033989	700105312	0.00012254901960784314	0.7686907936317976	Y	False	0.03461538461538462	0.007262569832402235	33625	35415	1790	NC_009614	82306	84096	True
1	Bacteroides_vulgatus_57955	700033989	700105312	0.00012254901960784314	0.7686907936317976	N	False	0.004750304506699147	0.0018312834315696229	69050	204646	117404	NC_009614	137845	434466	True
2	Bacteroides_vulgatus_57955	700033989	700105312	0.00012254901960784314	0.7686907936317976	N	False	0.012363636363636363	0.003994741100323625	209951	230196	19776	NC_009614	440567	462330	True
3	Bacteroides_vulgatus_57955	700033989	700105312	0.00012254901960784314	0.7686907936317976	N	False	0.007711442786069652	0.0024567474048442905	269057	298225	28900	NC_009614	571968	638538	True
4	Bacteroides_vulgatus_57955	700033989	700105312	0.00012254901960784314	0.7686907936317976	Y	False	0.0380952380952381	0.007125890736342043	383718	386674	2947	NC_009614	818554	821951	True
5	Bacteroides_vulgatus_57955	700033989	700105312	0.00012254901960784314	0.7686907936317976	N	False	0.019444444444444445	0.0047562425683709865	398508	403554	5046	NC_009614	872587	893867	True
6	Bacteroides_vulgatus_57955	700033989	700105312	0.00012254901960784314	0.7686907936317976	N	False	0.022222222222222223	0.00967741935483871	417657	420949	3100	NC_009614	1063064	1078143	True
7	Bacteroides_vulgatus_57955	700033989	700105312	0.00012254901960784314	0.7686907936317976	N	False	0.011301369863013699	0.004038073262186328	584908	607190	20802	NC_009614	1530707	1602768	True
8	Bacteroides_vulgatus_57955	700033989	700105312	0.00012254901960784314	0.7686907936317976	N	False	0.012846347607052897	0.0038525614327363598	704673	734059	28812	NC_009614	1802686	1850562	True
9	Bacteroides_vulgatus_57955	700033989	700105312	0.00012254901960784314	0.7686907936317976	N	False	0.00299625468164794	0.0012485072196287048	830959	851332	18422	NC_009614	2134922	2171123	True
10	Bacteroides_vulgatus_57955	700033989	700105312	0.00012254901960784314	0.7686907936317976	N	False	0.0057692307692307696	0.0018950728106922003	934425	967742	30078	NC_009614	2426449	2470678	True
11	Bacteroides_vulgatus_57955	700033989	700105312	0.00012254901960784314	0.7686907936317976	N	False	0.0040609137055837565	0.0021150743860906974	1145795	1175814	27895	NC_009614	2925762	2992985	True
12	Bacteroides_vulgatus_57955	700033989	700105312	0.00012254901960784314	0.7686907936317976	N	False	0.00823529411764706	0.003102158762536121	1332590	1362301	23532	NC_009614	3342642	3430539	True
13	Bacteroides_vulgatus_57955	700033989	700105312	0.00012254901960784314	0.7686907936317976	N	False	0.0048672566371681415	0.0015793796196853875	1432262	1465570	31658	NC_009614	3643867	3696584	True
14	Bacteroides_vulgatus_57955	700033989	700105312	0.00012254901960784314	0.7686907936317976	N	False	0.018421052631578946	0.0059564329475833904	1495460	1501762	5876	NC_009614	3778126	3785783	True
15	Bacteroides_vulgatus_57955	700033989	700105312	0.00012254901960784314	0.7686907936317976	N	False	0.008247422680412371	0.002953171143299114	1596807	1604016	7111	NC_009614	3974829	3982500	True
16	Bacteroides_vulgatus_57955	700033989	700105312	0.00012254901960784314	0.7686907936317976	N	False	0.013953488372093023	0.0033345683586513525	1628951	1632178	2699	NC_009614	4052318	4055991	True
17	Bacteroides_vulgatus_57955	700033989	700105312	0.00012254901960784314	0.7686907936317976	N	False	0.0031289111389236545	0.001215738284703802	1876015	1938219	54288	NC_009614	4755411	4875652	True
18	Bacteroides_vulgatus_57955	700033989	700105312	0.00012254901960784314	0.7686907936317976	N	False	0.010185185185185186	0.0037095919448860626	2010482	2019035	7548	NC_009614	5041290	5054584	True
0	Bacteroides_vulgatus_57955	700033989	700111439	0.00010185185185185185	0.816852281776073	Y	True	0.03461538461538462	0.007262569832402235	33646	35436	1790	NC_009614	82327	84117	False
1	Bacteroides_vulgatus_57955	700033989	700111439	0.00010185185185185185	0.816852281776073	N	True	0.008728943338437978	0.002722437953739659	181785	230259	47384	NC_009614	391327	462393	False
2	Bacteroides_vulgatus_57955	700033989	700111439	0.00010185185185185185	0.816852281776073	N	True	0.007481296758104738	0.002387295436459883	269036	298303	28903	NC_009614	571947	638616	False
3	Bacteroides_vulgatus_57955	700033989	700111439	0.00010185185185185185	0.816852281776073	Y	True	0.0380952380952381	0.007455099966113182	383742	386698	2951	NC_009614	818578	821975	False
4	Bacteroides_vulgatus_57955	700033989	700111439	0.00010185185185185185	0.816852281776073	N	True	0.019444444444444445	0.004549950544015826	398520	403575	5055	NC_009614	872599	893888	False
5	Bacteroides_vulgatus_57955	700033989	700111439	0.00010185185185185185	0.816852281776073	N	True	0.021739130434782608	0.009847522236340533	417627	420967	3148	NC_009614	1063034	1078161	False
6	Bacteroides_vulgatus_57955	700033989	700111439	0.00010185185185185185	0.816852281776073	N	True	0.011379310344827587	0.004049558887335486	584908	607289	20743	NC_009614	1530707	1602867	False
7	Bacteroides_vulgatus_57955	700033989	700111439	0.00010185185185185185	0.816852281776073	N	True	0.012596401028277636	0.003817063688414505	705147	734008	28294	NC_009614	1803160	1850511	False
8	Bacteroides_vulgatus_57955	700033989	700111439	0.00010185185185185185	0.816852281776073	N	True	0.00299625468164794	0.0013027901422212572	831001	851332	18422	NC_009614	2134964	2171123	False
9	Bacteroides_vulgatus_57955	700033989	700111439	0.00010185185185185185	0.816852281776073	N	True	0.005502392344497608	0.001818302036498281	934386	967781	30248	NC_009614	2426410	2470717	False
10	Bacteroides_vulgatus_57955	700033989	700111439	0.00010185185185185185	0.816852281776073	N	True	0.0040609137055837565	0.002113029152639496	1145840	1175775	27922	NC_009614	2925807	2992946	False
11	Bacteroides_vulgatus_57955	700033989	700111439	0.00010185185185185185	0.816852281776073	N	True	0.007964601769911504	0.0030672233108971626	1332590	1362298	23474	NC_009614	3342642	3430536	False
12	Bacteroides_vulgatus_57955	700033989	700111439	0.00010185185185185185	0.816852281776073	N	True	0.004899777282850779	0.0015574838689170719	1432262	1465603	31461	NC_009614	3643867	3696617	False
13	Bacteroides_vulgatus_57955	700033989	700111439	0.00010185185185185185	0.816852281776073	N	True	0.018421052631578946	0.0059382422802850355	1495481	1501801	5894	NC_009614	3778147	3785822	False
14	Bacteroides_vulgatus_57955	700033989	700111439	0.00010185185185185185	0.816852281776073	N	True	0.008247422680412371	0.0029577464788732395	1596837	1604028	7100	NC_009614	3974859	3982512	False
15	Bacteroides_vulgatus_57955	700033989	700111439	0.00010185185185185185	0.816852281776073	N	True	0.010256410256410256	0.0021213406873143827	1628954	1631962	2357	NC_009614	4052321	4055664	False
16	Bacteroides_vulgatus_57955	700033989	700111439	0.00010185185185185185	0.816852281776073	N	True	0.0031565656565656565	0.0012248761204832694	1875985	1938204	53883	NC_009614	4755381	4875637	False
17	Bacteroides_vulgatus_57955	700033989	700111439	0.00010185185185185185	0.816852281776073	N	True	0.010091743119266056	0.0037992925455260056	2010413	2019050	7633	NC_009614	5041221	5054599	False
0	Bacteroides_vulgatus_57955	700033989	700116865	0.00012154696132596685	0.6891488787624416	N	False	0.003777544596012592	0.001423136127327118	749	74108	68862	NC_009614	993	143045	True
1	Bacteroides_vulgatus_57955	700033989	700116865	0.00012154696132596685	0.6891488787624416	N	False	0.006164828033744322	0.00195521917376222	181812	298222	110985	NC_009614	391354	638535	True
2	Bacteroides_vulgatus_57955	700033989	700116865	0.00012154696132596685	0.6891488787624416	Y	False	0.0380952380952381	0.007455099966113182	383739	386695	2951	NC_009614	818575	821972	True
3	Bacteroides_vulgatus_57955	700033989	700116865	0.00012154696132596685	0.6891488787624416	N	False	0.021739130434782608	0.009923175416133162	417654	420979	3124	NC_009614	1063061	1078173	True
4	Bacteroides_vulgatus_57955	700033989	700116865	0.00012154696132596685	0.6891488787624416	Y	False	0.025	0.004914004914004914	446025	448467	2442	NC_009614	1127903	1133046	True
5	Bacteroides_vulgatus_57955	700033989	700116865	0.00012154696132596685	0.6891488787624416	N	False	0.00551948051948052	0.002460299709237307	488270	512855	22355	NC_009614	1308774	1380673	True
6	Bacteroides_vulgatus_57955	700033989	700116865	0.00012154696132596685	0.6891488787624416	N	False	0.012422360248447204	0.005072463768115942	529734	542185	12420	NC_009614	1414024	1430654	True
7	Bacteroides_vulgatus_57955	700033989	700116865	0.00012154696132596685	0.6891488787624416	N	False	0.011379310344827587	0.003961161296555722	584965	607232	20701	NC_009614	1530764	1602810	True
8	Bacteroides_vulgatus_57955	700033989	700116865	0.00012154696132596685	0.6891488787624416	Y	False	0.06666666666666667	0.015748031496062992	641823	642204	381	NC_009614	1674681	1675062	True
9	Bacteroides_vulgatus_57955	700033989	700116865	0.00012154696132596685	0.6891488787624416	N	False	0.006074766355140187	0.002293724115960497	669268	685113	15695	NC_009614	1725692	1778712	True
10	Bacteroides_vulgatus_57955	700033989	700116865	0.00012154696132596685	0.6891488787624416	N	False	0.013917525773195877	0.004009651550635158	705168	733981	28182	NC_009614	1803181	1850484	True
11	Bacteroides_vulgatus_57955	700033989	700116865	0.00012154696132596685	0.6891488787624416	N	False	0.00299625468164794	0.0013048442342195401	830998	851365	18393	NC_009614	2134961	2171156	True
12	Bacteroides_vulgatus_57955	700033989	700116865	0.00012154696132596685	0.6891488787624416	N	False	0.014673913043478261	0.003845016267376516	899366	913556	13524	NC_009614	2354429	2370183	True
13	Bacteroides_vulgatus_57955	700033989	700116865	0.00012154696132596685	0.6891488787624416	N	False	0.005577689243027889	0.0018017362185378638	934401	992974	54947	NC_009614	2426425	2504214	True
14	Bacteroides_vulgatus_57955	700033989	700116865	0.00012154696132596685	0.6891488787624416	N	False	0.0035294117647058825	0.002576655501159495	1163910	1175784	11643	NC_009614	2978821	2992955	True
15	Bacteroides_vulgatus_57955	700033989	700116865	0.00012154696132596685	0.6891488787624416	N	False	0.005737704918032787	0.0027247956403269754	1215443	1234815	16148	NC_009614	3058857	3114046	True
16	Bacteroides_vulgatus_57955	700033989	700116865	0.00012154696132596685	0.6891488787624416	N	False	0.007894736842105263	0.0030896855292673634	1332590	1362283	23627	NC_009614	3342642	3430521	True
17	Bacteroides_vulgatus_57955	700033989	700116865	0.00012154696132596685	0.6891488787624416	N	False	0.004078014184397163	0.0017287720670814037	1422607	1516121	79247	NC_009614	3562464	3807097	True
18	Bacteroides_vulgatus_57955	700033989	700116865	0.00012154696132596685	0.6891488787624416	N	False	0.0051401869158878505	0.0018675381844860935	1588246	1604004	14993	NC_009614	3936911	3982488	True
19	Bacteroides_vulgatus_57955	700033989	700116865	0.00012154696132596685	0.6891488787624416	N	False	0.0175	0.0040436716538617065	1628993	1632172	2473	NC_009614	4052360	4055985	True
20	Bacteroides_vulgatus_57955	700033989	700116865	0.00012154696132596685	0.6891488787624416	N	False	0.005561993047508691	0.00212022525273085	1870932	1938222	58956	NC_009614	4747922	4875655	True
21	Bacteroides_vulgatus_57955	700033989	700116865	0.00012154696132596685	0.6891488787624416	N	False	0.010091743119266056	0.0038137822198842713	2010470	2019077	7604	NC_009614	5041278	5054626	True
0	Bacteroides_vulgatus_57955	700033989	700123827	0.00011320754716981132	0.7938566603736348	N	False	0.005072463768115942	0.0019832449991451532	18718	48140	29245	NC_009614	64846	112084	True
1	Bacteroides_vulgatus_57955	700033989	700123827	0.00011320754716981132	0.7938566603736348	N	False	0.008728943338437978	0.0027229551451187334	181779	230199	47375	NC_009614	391321	462333	True
2	Bacteroides_vulgatus_57955	700033989	700123827	0.00011320754716981132	0.7938566603736348	N	False	0.006551059730250481	0.0019840191335543838	261257	298285	36794	NC_009614	548947	638598	True
3	Bacteroides_vulgatus_57955	700033989	700123827	0.00011320754716981132	0.7938566603736348	Y	False	0.0380952380952381	0.007457627118644068	383742	386698	2950	NC_009614	818578	821975	True
4	Bacteroides_vulgatus_57955	700033989	700123827	0.00011320754716981132	0.7938566603736348	N	False	0.019444444444444445	0.004549950544015826	398520	403575	5055	NC_009614	872599	893888	True
5	Bacteroides_vulgatus_57955	700033989	700123827	0.00011320754716981132	0.7938566603736348	N	False	0.021739130434782608	0.009866327180140038	417639	420973	3142	NC_009614	1063046	1078167	True
6	Bacteroides_vulgatus_57955	700033989	700123827	0.00011320754716981132	0.7938566603736348	N	False	0.01152542372881356	0.004081438944520906	584917	607265	21071	NC_009614	1530716	1602843	True
7	Bacteroides_vulgatus_57955	700033989	700123827	0.00011320754716981132	0.7938566603736348	Y	False	0.06666666666666667	0.016260162601626018	641814	642183	369	NC_009614	1674672	1675041	True
8	Bacteroides_vulgatus_57955	700033989	700123827	0.00011320754716981132	0.7938566603736348	N	False	0.012755102040816327	0.0038287259826477924	705144	733963	28469	NC_009614	1803157	1850466	True
9	Bacteroides_vulgatus_57955	700033989	700123827	0.00011320754716981132	0.7938566603736348	N	False	0.002150537634408602	0.0009222256378727329	823398	851359	26024	NC_009614	2126925	2171150	True
10	Bacteroides_vulgatus_57955	700033989	700123827	0.00011320754716981132	0.7938566603736348	N	False	0.005714285714285714	0.0019080830345099846	934362	967763	30397	NC_009614	2426386	2470699	True
11	Bacteroides_vulgatus_57955	700033989	700123827	0.00011320754716981132	0.7938566603736348	N	False	0.0035087719298245615	0.00264957264957265	1163883	1175814	11700	NC_009614	2978794	2992985	True
12	Bacteroides_vulgatus_57955	700033989	700123827	0.00011320754716981132	0.7938566603736348	N	False	0.00813953488372093	0.0030641370047011416	1332542	1362316	23824	NC_009614	3342594	3430554	True
13	Bacteroides_vulgatus_57955	700033989	700123827	0.00011320754716981132	0.7938566603736348	N	False	0.005272108843537415	0.0019782870928829917	1421738	1465579	41450	NC_009614	3559756	3696593	True
14	Bacteroides_vulgatus_57955	700033989	700123827	0.00011320754716981132	0.7938566603736348	N	False	0.018421052631578946	0.0059594755661501785	1495469	1501768	5873	NC_009614	3778135	3785789	True
15	Bacteroides_vulgatus_57955	700033989	700123827	0.00011320754716981132	0.7938566603736348	N	False	0.008333333333333333	0.0028360748723766306	1596849	1603998	7052	NC_009614	3974871	3982482	True
16	Bacteroides_vulgatus_57955	700033989	700123827	0.00011320754716981132	0.7938566603736348	N	False	0.013636363636363636	0.003705075954057058	1628978	1632199	2699	NC_009614	4052345	4056012	True
17	Bacteroides_vulgatus_57955	700033989	700123827	0.00011320754716981132	0.7938566603736348	N	False	0.0036488027366020524	0.0013849953277266052	1870875	1938132	59928	NC_009614	4747865	4875565	True
18	Bacteroides_vulgatus_57955	700033989	700123827	0.00011320754716981132	0.7938566603736348	N	False	0.010091743119266056	0.0038157894736842103	2010458	2019068	7600	NC_009614	5041266	5054617	True
0	Bacteroides_vulgatus_57955	700033989	700164354	0.00013656387665198237	0.8572913006750443	N	False	0.0030025020850708924	0.001159399922706672	64262	165592	85389	NC_009614	132559	365928	True
1	Bacteroides_vulgatus_57955	700033989	700164354	0.00013656387665198237	0.8572913006750443	N	False	0.014942528735632184	0.0037781212433453545	269063	274886	5823	NC_009614	571974	590186	True
2	Bacteroides_vulgatus_57955	700033989	700164354	0.00013656387665198237	0.8572913006750443	N	False	0.017142857142857144	0.004007285974499089	289784	292529	2745	NC_009614	610155	631815	True
3	Bacteroides_vulgatus_57955	700033989	700164354	0.00013656387665198237	0.8572913006750443	N	False	0.030232558139534883	0.010256410256410256	417675	420967	2925	NC_009614	1063082	1078161	True
4	Bacteroides_vulgatus_57955	700033989	700164354	0.00013656387665198237	0.8572913006750443	N	False	0.008928571428571428	0.0023405500292568754	596449	612128	15381	NC_009614	1581929	1610618	True
5	Bacteroides_vulgatus_57955	700033989	700164354	0.00013656387665198237	0.8572913006750443	N	False	0.010734463276836158	0.003330459995298174	705162	731132	25522	NC_009614	1803175	1847325	True
6	Bacteroides_vulgatus_57955	700033989	700164354	0.00013656387665198237	0.8572913006750443	N	False	0.010897435897435897	0.003459875060067275	934404	944865	10405	NC_009614	2426428	2437387	True
7	Bacteroides_vulgatus_57955	700033989	700164354	0.00013656387665198237	0.8572913006750443	Y	False	0.05	0.023545706371191136	995893	1000103	722	NC_009614	2510266	2514536	True
8	Bacteroides_vulgatus_57955	700033989	700164354	0.00013656387665198237	0.8572913006750443	N	False	0.011627906976744186	0.0043076923076923075	1027937	1031578	3250	NC_009614	2574930	2579295	True
9	Bacteroides_vulgatus_57955	700033989	700164354	0.00013656387665198237	0.8572913006750443	N	False	0.01048951048951049	0.0029256323140807853	1069591	1080503	10596	NC_009614	2656650	2682645	True
10	Bacteroides_vulgatus_57955	700033989	700164354	0.00013656387665198237	0.8572913006750443	N	False	0.010465116279069767	0.0029712776493892373	1333310	1341421	6058	NC_009614	3343363	3362385	True
11	Bacteroides_vulgatus_57955	700033989	700164354	0.00013656387665198237	0.8572913006750443	N	False	0.0060655737704918035	0.0022780615766947398	1406059	1454864	43458	NC_009614	3520584	3674592	True
12	Bacteroides_vulgatus_57955	700033989	700164354	0.00013656387665198237	0.8572913006750443	N	False	0.023333333333333334	0.01046831955922865	1484386	1486201	1815	NC_009614	3757125	3759709	True
13	Bacteroides_vulgatus_57955	700033989	700164354	0.00013656387665198237	0.8572913006750443	N	False	0.004932735426008968	0.0017276682876887638	1515668	1532345	15628	NC_009614	3806644	3830787	True
14	Bacteroides_vulgatus_57955	700033989	700164354	0.00013656387665198237	0.8572913006750443	N	False	0.009230769230769232	0.0037339556592765463	1627328	1632187	4285	NC_009614	4050695	4056000	True
15	Bacteroides_vulgatus_57955	700033989	700164354	0.00013656387665198237	0.8572913006750443	N	False	0.0033333333333333335	0.0013282513282513282	1875970	1912773	34632	NC_009614	4755366	4812643	True
0	Bacteroides_vulgatus_57955	700033989	700172279	0.00015311004784688995	0.7871807992111721	Y	False	0.03461538461538462	0.007262569832402235	33640	35430	1790	NC_009614	82321	84111	True
1	Bacteroides_vulgatus_57955	700033989	700172279	0.00015311004784688995	0.7871807992111721	N	False	0.009450549450549451	0.0033423475433745557	69062	116415	32911	NC_009614	137857	287140	True
2	Bacteroides_vulgatus_57955	700033989	700172279	0.00015311004784688995	0.7871807992111721	N	False	0.006360792492179353	0.002245519896181158	160322	230262	68581	NC_009614	360546	462396	True
3	Bacteroides_vulgatus_57955	700033989	700172279	0.00015311004784688995	0.7871807992111721	N	False	0.007692307692307693	0.0024474319200275766	269033	298318	29010	NC_009614	571944	638631	True
4	Bacteroides_vulgatus_57955	700033989	700172279	0.00015311004784688995	0.7871807992111721	Y	False	0.0380952380952381	0.007480448826929616	383760	386710	2941	NC_009614	818596	821987	True
5	Bacteroides_vulgatus_57955	700033989	700172279	0.00015311004784688995	0.7871807992111721	N	False	0.019444444444444445	0.0047562425683709865	398508	403554	5046	NC_009614	872587	893867	True
6	Bacteroides_vulgatus_57955	700033989	700172279	0.00015311004784688995	0.7871807992111721	N	False	0.021739130434782608	0.009885204081632654	417639	420973	3136	NC_009614	1063046	1078167	True
7	Bacteroides_vulgatus_57955	700033989	700172279	0.00015311004784688995	0.7871807992111721	N	False	0.011262798634812287	0.004061156235069279	584950	607295	20930	NC_009614	1530749	1602873	True
8	Bacteroides_vulgatus_57955	700033989	700172279	0.00015311004784688995	0.7871807992111721	N	False	0.012878787878787878	0.003833420456525527	704658	734008	28695	NC_009614	1802671	1850511	True
9	Bacteroides_vulgatus_57955	700033989	700172279	0.00015311004784688995	0.7871807992111721	N	False	0.0033962264150943396	0.001367315685845548	830998	851344	18284	NC_009614	2134961	2171135	True
10	Bacteroides_vulgatus_57955	700033989	700172279	0.00015311004784688995	0.7871807992111721	N	False	0.005700712589073635	0.001875061679660515	934422	967784	30399	NC_009614	2426446	2470720	True
11	Bacteroides_vulgatus_57955	700033989	700172279	0.00015311004784688995	0.7871807992111721	N	False	0.0040609137055837565	0.0020772894953619138	1145777	1175757	27921	NC_009614	2925744	2992928	True
12	Bacteroides_vulgatus_57955	700033989	700172279	0.00015311004784688995	0.7871807992111721	N	False	0.008115942028985508	0.0030595138306789608	1332539	1362307	23860	NC_009614	3342591	3430545	True
13	Bacteroides_vulgatus_57955	700033989	700172279	0.00015311004784688995	0.7871807992111721	N	False	0.0048672566371681415	0.0015797289185175824	1432280	1465597	31651	NC_009614	3643885	3696611	True
14	Bacteroides_vulgatus_57955	700033989	700172279	0.00015311004784688995	0.7871807992111721	N	False	0.018421052631578946	0.0059382422802850355	1495481	1501801	5894	NC_009614	3778147	3785822	True
15	Bacteroides_vulgatus_57955	700033989	700172279	0.00015311004784688995	0.7871807992111721	N	False	0.008247422680412371	0.0029544175576814856	1596825	1604034	7108	NC_009614	3974847	3982518	True
16	Bacteroides_vulgatus_57955	700033989	700172279	0.00015311004784688995	0.7871807992111721	N	False	0.014285714285714285	0.003852080123266564	1628984	1632223	2596	NC_009614	4052351	4056036	True
17	Bacteroides_vulgatus_57955	700033989	700172279	0.00015311004784688995	0.7871807992111721	N	False	0.003229813664596273	0.0012242585926507939	1876015	1938219	54727	NC_009614	4755411	4875652	True
18	Bacteroides_vulgatus_57955	700033989	700172279	0.00015311004784688995	0.7871807992111721	N	False	0.010091743119266056	0.0038107752956636006	2010446	2019059	7610	NC_009614	5041254	5054608	True
0	Bacteroides_vulgatus_57955	700034254	700035785	8.875739644970414e-05	0.6273638196223796	N	False	0.004632152588555858	0.0019618939822674967	48581	75108	26505	NC_009614	112525	144222	True
1	Bacteroides_vulgatus_57955	700034254	700035785	8.875739644970414e-05	0.6273638196223796	N	False	0.010294117647058823	0.003223726627981947	120499	125159	4653	NC_009614	298531	304111	True
2	Bacteroides_vulgatus_57955	700034254	700035785	8.875739644970414e-05	0.6273638196223796	N	False	0.007758620689655172	0.002517140528359783	168309	254436	83428	NC_009614	369224	525120	True
3	Bacteroides_vulgatus_57955	700034254	700035785	8.875739644970414e-05	0.6273638196223796	Y	False	0.04655172413793104	0.015261768304462619	257534	273441	15529	NC_009614	539541	579387	True
4	Bacteroides_vulgatus_57955	700034254	700035785	8.875739644970414e-05	0.6273638196223796	N	False	0.009478021978021977	0.0032764252936143736	274835	380046	102856	NC_009614	590135	807570	True
5	Bacteroides_vulgatus_57955	700034254	700035785	8.875739644970414e-05	0.6273638196223796	N	False	0.009703504043126684	0.003345990450768826	392419	419216	26599	NC_009614	847290	1066442	True
6	Bacteroides_vulgatus_57955	700034254	700035785	8.875739644970414e-05	0.6273638196223796	N	False	0.008172043010752689	0.0029970910586783416	508061	542146	34033	NC_009614	1371681	1430615	True
7	Bacteroides_vulgatus_57955	700034254	700035785	8.875739644970414e-05	0.6273638196223796	N	False	0.00437375745526839	0.0013009785621358673	620448	656650	35358	NC_009614	1621849	1711550	True
8	Bacteroides_vulgatus_57955	700034254	700035785	8.875739644970414e-05	0.6273638196223796	N	False	0.010493827160493827	0.003510875149854427	684450	696502	11678	NC_009614	1778049	1790631	True
9	Bacteroides_vulgatus_57955	700034254	700035785	8.875739644970414e-05	0.6273638196223796	N	False	0.0017543859649122807	0.0008113022800391663	814604	851974	35745	NC_009614	2113011	2171765	True
10	Bacteroides_vulgatus_57955	700034254	700035785	8.875739644970414e-05	0.6273638196223796	N	False	0.01288135593220339	0.004532180819997664	858330	907527	42805	NC_009614	2181346	2363009	True
11	Bacteroides_vulgatus_57955	700034254	700035785	8.875739644970414e-05	0.6273638196223796	N	False	0.017777777777777778	0.004989086373557842	926115	929322	3207	NC_009614	2417405	2420716	True
12	Bacteroides_vulgatus_57955	700034254	700035785	8.875739644970414e-05	0.6273638196223796	N	False	0.006933333333333333	0.0026175194521137366	959715	987815	27889	NC_009614	2460843	2497844	True
13	Bacteroides_vulgatus_57955	700034254	700035785	8.875739644970414e-05	0.6273638196223796	N	False	0.0036855036855036856	0.0016777350576721425	1162155	1221236	57220	NC_009614	2960997	3095422	True
14	Bacteroides_vulgatus_57955	700034254	700035785	8.875739644970414e-05	0.6273638196223796	N	False	0.0056939501779359435	0.001352569882777277	1274132	1294318	19962	NC_009614	3238879	3276342	True
15	Bacteroides_vulgatus_57955	700034254	700035785	8.875739644970414e-05	0.6273638196223796	N	False	0.008333333333333333	0.003880597014925373	1339831	1345223	3350	NC_009614	3356591	3389063	True
16	Bacteroides_vulgatus_57955	700034254	700035785	8.875739644970414e-05	0.6273638196223796	N	False	0.004738562091503268	0.0016758996322331363	1411846	1457350	42962	NC_009614	3532679	3682052	True
17	Bacteroides_vulgatus_57955	700034254	700035785	8.875739644970414e-05	0.6273638196223796	N	False	0.01727574750830565	0.00670267142443823	1471793	1500406	20738	NC_009614	3724151	3784173	True
18	Bacteroides_vulgatus_57955	700034254	700035785	8.875739644970414e-05	0.6273638196223796	N	False	0.006910569105691057	0.0030833053032851216	1539498	1559471	17838	NC_009614	3840489	3877046	True
19	Bacteroides_vulgatus_57955	700034254	700035785	8.875739644970414e-05	0.6273638196223796	N	False	0.0024886877828054297	0.0009286488159727596	1596605	1629020	32305	NC_009614	3973917	4052387	True
20	Bacteroides_vulgatus_57955	700034254	700035785	8.875739644970414e-05	0.6273638196223796	N	False	0.007936507936507936	0.003176372248537197	1779785	1798126	17945	NC_009614	4477998	4508467	True
21	Bacteroides_vulgatus_57955	700034254	700035785	8.875739644970414e-05	0.6273638196223796	N	False	0.01764705882352941	0.003844041735310269	1858311	1861953	3642	NC_009614	4725051	4729016	True
22	Bacteroides_vulgatus_57955	700034254	700035785	8.875739644970414e-05	0.6273638196223796	N	False	0.008984375	0.0035074386928945138	1901017	1940550	34213	NC_009614	4792876	4877988	True
23	Bacteroides_vulgatus_57955	700034254	700035785	8.875739644970414e-05	0.6273638196223796	N	False	0.00441696113074205	0.0027496562929633797	2041611	2057665	16002	NC_009614	5101388	5162846	True
0	Bacteroides_vulgatus_57955	700034254	700103479	2.4e-05	0.9326789679425428	N	True	0.006578947368421052	0.0026380252496702467	64664	69971	5307	NC_009614	132961	138771	False
1	Bacteroides_vulgatus_57955	700034254	700103479	2.4e-05	0.9326789679425428	N	True	0.013513513513513514	0.005928853754940711	368527	371559	2530	NC_009614	781750	784957	False
2	Bacteroides_vulgatus_57955	700034254	700103479	2.4e-05	0.9326789679425428	N	True	0.008292682926829269	0.0027446136956223413	398709	413496	14574	NC_009614	872788	908650	False
3	Bacteroides_vulgatus_57955	700034254	700103479	2.4e-05	0.9326789679425428	N	True	0.008814589665653495	0.003512832169277183	517936	542185	24197	NC_009614	1401038	1430654	False
4	Bacteroides_vulgatus_57955	700034254	700103479	2.4e-05	0.9326789679425428	N	True	0.01	0.002446782481037436	974670	978801	4087	NC_009614	2478707	2484598	False
5	Bacteroides_vulgatus_57955	700034254	700103479	2.4e-05	0.9326789679425428	N	True	0.004833836858006042	0.001939618822735706	1195330	1220699	23716	NC_009614	3019018	3094885	False
6	Bacteroides_vulgatus_57955	700034254	700103479	2.4e-05	0.9326789679425428	N	True	0.009478672985781991	0.0036665513663092356	1442249	1457395	14455	NC_009614	3657554	3682097	False
8	Bacteroides_vulgatus_57955	700034254	700103479	2.4e-05	0.9326789679425428	Y	True	0.03333333333333333	0.009291521486643438	1548288	1549149	861	NC_009614	3852782	3853643	False
9	Bacteroides_vulgatus_57955	700034254	700103479	2.4e-05	0.9326789679425428	N	True	0.010769230769230769	0.0031289111389236545	1784973	1789938	4794	NC_009614	4493195	4498349	False
10	Bacteroides_vulgatus_57955	700034254	700103479	2.4e-05	0.9326789679425428	N	True	0.008171206225680934	0.0037112636852848395	1901017	1921716	16167	NC_009614	4792876	4825708	False
11	Bacteroides_vulgatus_57955	700034254	700103479	2.4e-05	0.9326789679425428	N	True	0.0035382574082264487	0.0028787783966455972	2041614	2057665	15979	NC_009614	5101391	5162846	False
0	Bacteroides_vulgatus_57955	700034794	700111745	9.313725490196079e-05	0.7714091783249746	N	True	0.021212121212121213	0.0038860103626943004	33625	35991	2316	NC_009614	82306	84672	False
1	Bacteroides_vulgatus_57955	700034794	700111745	9.313725490196079e-05	0.7714091783249746	N	True	0.00967741935483871	0.00377256804095931	342143	353276	11133	NC_009614	752591	764621	False
2	Bacteroides_vulgatus_57955	700034794	700111745	9.313725490196079e-05	0.7714091783249746	N	True	0.010332103321033211	0.002543472618738645	508085	527361	19265	NC_009614	1371705	1411503	False
3	Bacteroides_vulgatus_57955	700034794	700111745	9.313725490196079e-05	0.7714091783249746	N	True	0.00796812749003984	0.003346797461050202	596455	614084	17330	NC_009614	1581935	1612574	False
4	Bacteroides_vulgatus_57955	700034794	700111745	9.313725490196079e-05	0.7714091783249746	N	True	0.009308755760368664	0.003348100621244526	680679	931840	235656	NC_009614	1761435	2423381	False
5	Bacteroides_vulgatus_57955	700034794	700111745	9.313725490196079e-05	0.7714091783249746	N	True	0.01707317073170732	0.004631058968817536	1250488	1253800	3239	NC_009614	3147983	3151477	False
6	Bacteroides_vulgatus_57955	700034794	700111745	9.313725490196079e-05	0.7714091783249746	N	True	0.0031161473087818695	0.0016672482648986081	1542204	1570793	25791	NC_009614	3845685	3892645	False
7	Bacteroides_vulgatus_57955	700034794	700111745	9.313725490196079e-05	0.7714091783249746	N	True	0.009395184967704051	0.0034444016172285687	1856991	1994339	121937	NC_009614	4723647	5014577	False
0	Bacteroides_vulgatus_57955	700034794	700161872	7.468879668049793e-05	0.9022646985313593	N	True	0.020588235294117647	0.0037422037422037424	33604	36009	2405	NC_009614	82285	84690	False
1	Bacteroides_vulgatus_57955	700034794	700161872	7.468879668049793e-05	0.9022646985313593	N	True	0.00974025974025974	0.0037127592139817077	342209	353252	11043	NC_009614	752657	764597	True
2	Bacteroides_vulgatus_57955	700034794	700161872	7.468879668049793e-05	0.9022646985313593	N	True	0.010332103321033211	0.0025463805020007274	508124	527367	19243	NC_009614	1371744	1411509	True
3	Bacteroides_vulgatus_57955	700034794	700161872	7.468879668049793e-05	0.9022646985313593	N	True	0.011560693641618497	0.003371647509578544	722741	735791	13050	NC_009614	1828723	1855982	False
4	Bacteroides_vulgatus_57955	700034794	700161872	7.468879668049793e-05	0.9022646985313593	N	True	0.005857294994675187	0.002367345707866524	815507	888005	66319	NC_009614	2115478	2282151	False
5	Bacteroides_vulgatus_57955	700034794	700161872	7.468879668049793e-05	0.9022646985313593	N	True	0.01627906976744186	0.00411522633744856	995197	1000235	2916	NC_009614	2509570	2514668	False
6	Bacteroides_vulgatus_57955	700034794	700161872	7.468879668049793e-05	0.9022646985313593	N	True	0.016666666666666666	0.004564820450395618	1250485	1253773	3286	NC_009614	3147980	3151450	True
7	Bacteroides_vulgatus_57955	700034794	700161872	7.468879668049793e-05	0.9022646985313593	N	True	0.01	0.003679592414378715	1542225	1545870	3533	NC_009614	3845706	3849884	False
8	Bacteroides_vulgatus_57955	700034794	700161872	7.468879668049793e-05	0.9022646985313593	N	True	0.012195121951219513	0.00532319391634981	1568220	1570850	2630	NC_009614	3890061	3892702	False
9	Bacteroides_vulgatus_57955	700034794	700161872	7.468879668049793e-05	0.9022646985313593	N	True	0.00847651775486827	0.003379450402995494	1906098	1980457	63028	NC_009614	4803586	4982843	False
0	Bacteroides_vulgatus_57955	700034794	700163811	5.882352941176471e-05	0.893770781535512	N	True	0.020588235294117647	0.003751563151313047	33601	36000	2399	NC_009614	82282	84681	True
1	Bacteroides_vulgatus_57955	700034794	700163811	5.882352941176471e-05	0.893770781535512	N	True	0.00967741935483871	0.0037766387914755866	342176	353297	11121	NC_009614	752624	764642	True
2	Bacteroides_vulgatus_57955	700034794	700163811	5.882352941176471e-05	0.893770781535512	N	True	0.010332103321033211	0.0025447935601142562	508085	527340	19255	NC_009614	1371705	1411482	True
3	Bacteroides_vulgatus_57955	700034794	700163811	5.882352941176471e-05	0.893770781535512	N	True	0.011560693641618497	0.003359291494884715	722678	735776	13098	NC_009614	1828660	1855967	True
4	Bacteroides_vulgatus_57955	700034794	700163811	5.882352941176471e-05	0.893770781535512	N	True	0.006002143622722401	0.0023372641867383023	815483	888017	65889	NC_009614	2115454	2282163	True
5	Bacteroides_vulgatus_57955	700034794	700163811	5.882352941176471e-05	0.893770781535512	N	True	0.016666666666666666	0.00426049908703591	1250485	1253833	3286	NC_009614	3147980	3151510	True
6	Bacteroides_vulgatus_57955	700034794	700163811	5.882352941176471e-05	0.893770781535512	N	True	0.0030985915492957746	0.001693284587261882	1542192	1570856	25985	NC_009614	3845673	3892708	True
7	Bacteroides_vulgatus_57955	700034794	700163811	5.882352941176471e-05	0.893770781535512	N	True	0.008581235697940504	0.003471176554500642	1906116	1980511	63091	NC_009614	4803604	4991980	True
0	Bacteroides_vulgatus_57955	700034794	700172498	0.00016037735849056605	0.7994578925573166	N	False	0.005199306759098787	0.0017902287380097011	33601	135291	82671	NC_009614	82282	317588	True
1	Bacteroides_vulgatus_57955	700034794	700172498	0.00016037735849056605	0.7994578925573166	N	False	0.008292682926829269	0.0033714453239519202	308003	321752	13644	NC_009614	657273	712754	True
2	Bacteroides_vulgatus_57955	700034794	700172498	0.00016037735849056605	0.7994578925573166	N	False	0.00967741935483871	0.0037746023186842814	342179	353306	11127	NC_009614	752627	764651	True
3	Bacteroides_vulgatus_57955	700034794	700172498	0.00016037735849056605	0.7994578925573166	N	False	0.014473684210526316	0.004295051353874884	397449	402804	5355	NC_009614	865997	878733	True
4	Bacteroides_vulgatus_57955	700034794	700172498	0.00016037735849056605	0.7994578925573166	N	False	0.010332103321033211	0.002545983581003845	508109	527355	19246	NC_009614	1371729	1411497	True
5	Bacteroides_vulgatus_57955	700034794	700172498	0.00016037735849056605	0.7994578925573166	N	False	0.006607929515418502	0.0029366700715015323	596449	612149	15664	NC_009614	1581929	1610639	True
6	Bacteroides_vulgatus_57955	700034794	700172498	0.00016037735849056605	0.7994578925573166	N	False	0.009299839657936931	0.003386647145381811	722678	864923	135237	NC_009614	1828660	2194640	True
7	Bacteroides_vulgatus_57955	700034794	700172498	0.00016037735849056605	0.7994578925573166	N	False	0.01267605633802817	0.0031354105428179502	1013372	1018475	5103	NC_009614	2549295	2556014	True
8	Bacteroides_vulgatus_57955	700034794	700172498	0.00016037735849056605	0.7994578925573166	N	False	0.010919540229885057	0.003291586384071933	1118865	1131972	12456	NC_009614	2865675	2906161	True
9	Bacteroides_vulgatus_57955	700034794	700172498	0.00016037735849056605	0.7994578925573166	N	False	0.01627906976744186	0.004729530002955957	1250437	1253821	3383	NC_009614	3147932	3151498	True
10	Bacteroides_vulgatus_57955	700034794	700172498	0.00016037735849056605	0.7994578925573166	N	False	0.010526315789473684	0.0032171115555169115	1470343	1491283	11501	NC_009614	3701622	3773859	True
11	Bacteroides_vulgatus_57955	700034794	700172498	0.00016037735849056605	0.7994578925573166	N	False	0.005915492957746479	0.0028102864182322144	1542189	1570913	25976	NC_009614	3845670	3892765	True
12	Bacteroides_vulgatus_57955	700034794	700172498	0.00016037735849056605	0.7994578925573166	N	False	0.015873015873015872	0.004827419744146753	1812931	1821628	8286	NC_009614	4669919	4678837	True
13	Bacteroides_vulgatus_57955	700034794	700172498	0.00016037735849056605	0.7994578925573166	N	False	0.010981308411214953	0.004333512496640688	1906098	1945870	29768	NC_009614	4803586	4883411	True
0	Bacteroides_vulgatus_57955	700034794	ERR912110	8.653846153846153e-05	0.7793099329194773	N	True	0.020588235294117647	0.003751563151313047	33601	36000	2399	NC_009614	82282	84681	True
1	Bacteroides_vulgatus_57955	700034794	ERR912110	8.653846153846153e-05	0.7793099329194773	N	True	0.00967741935483871	0.0037735849056603774	342155	353285	11130	NC_009614	752603	764630	True
2	Bacteroides_vulgatus_57955	700034794	ERR912110	8.653846153846153e-05	0.7793099329194773	N	True	0.010332103321033211	0.00249324745480989	508082	527334	19252	NC_009614	1371702	1411476	True
3	Bacteroides_vulgatus_57955	700034794	ERR912110	8.653846153846153e-05	0.7793099329194773	N	True	0.009945913461538461	0.0034996097706780026	679407	931810	240884	NC_009614	1758971	2423351	False
4	Bacteroides_vulgatus_57955	700034794	ERR912110	8.653846153846153e-05	0.7793099329194773	N	True	0.01627906976744186	0.004746366063482646	1250461	1253833	3371	NC_009614	3147956	3151510	True
5	Bacteroides_vulgatus_57955	700034794	ERR912110	8.653846153846153e-05	0.7793099329194773	N	True	0.0036312849162011174	0.0018376722817764165	1542189	1570814	26120	NC_009614	3845670	3892666	True
6	Bacteroides_vulgatus_57955	700034794	ERR912110	8.653846153846153e-05	0.7793099329194773	N	True	0.00989522700814901	0.0036287429056037577	1856991	1994327	122632	NC_009614	4723647	5014565	True
7	Bacteroides_vulgatus_57955	700034794	ERR912110	8.653846153846153e-05	0.7793099329194773	Y	True	0.06	0.015915119363395226	2026404	2027076	377	NC_009614	5064544	5065228	False
0	Bacteroides_vulgatus_57955	700034794	ERR912135	8.556149732620321e-05	0.700514302397832	Y	False	0.02727272727272727	0.005291005291005291	13738	19168	1512	NC_009614	20940	65296	True
1	Bacteroides_vulgatus_57955	700034794	ERR912135	8.556149732620321e-05	0.700514302397832	Y	False	0.024390243902439025	0.00671615411806292	33601	36543	2829	NC_009614	82282	88316	True
2	Bacteroides_vulgatus_57955	700034794	ERR912135	8.556149732620321e-05	0.700514302397832	N	False	0.008168316831683169	0.0030529637760702525	169170	260331	87456	NC_009614	370085	542575	True
3	Bacteroides_vulgatus_57955	700034794	ERR912135	8.556149732620321e-05	0.700514302397832	N	False	0.010256410256410256	0.003928922225198679	342203	353402	11199	NC_009614	752651	764747	True
4	Bacteroides_vulgatus_57955	700034794	ERR912135	8.556149732620321e-05	0.700514302397832	N	False	0.010701107011070111	0.002598077422707197	508118	527364	19245	NC_009614	1371738	1411506	True
5	Bacteroides_vulgatus_57955	700034794	ERR912135	8.556149732620321e-05	0.700514302397832	N	False	0.020833333333333332	0.0066730758355482665	567710	605844	35366	NC_009614	1464853	1600473	True
6	Bacteroides_vulgatus_57955	700034794	ERR912135	8.556149732620321e-05	0.700514302397832	N	False	0.010239651416122004	0.003855964881058314	651776	685584	33714	NC_009614	1706325	1779183	True
7	Bacteroides_vulgatus_57955	700034794	ERR912135	8.556149732620321e-05	0.700514302397832	N	False	0.00962962962962963	0.003194380203515264	696199	765546	69184	NC_009614	1790151	1893971	True
8	Bacteroides_vulgatus_57955	700034794	ERR912135	8.556149732620321e-05	0.700514302397832	N	False	0.006892895015906681	0.0025674133685664523	815534	887999	66604	NC_009614	2115505	2282145	True
9	Bacteroides_vulgatus_57955	700034794	ERR912135	8.556149732620321e-05	0.700514302397832	Y	False	0.053409090909090906	0.01686914803064304	1047634	1060957	12923	NC_009614	2609495	2634224	True
10	Bacteroides_vulgatus_57955	700034794	ERR912135	8.556149732620321e-05	0.700514302397832	N	False	0.01627906976744186	0.004744958481613286	1250461	1253833	3372	NC_009614	3147956	3151510	True
11	Bacteroides_vulgatus_57955	700034794	ERR912135	8.556149732620321e-05	0.700514302397832	N	False	0.013601532567049808	0.004246631278072683	1338943	1386412	36735	NC_009614	3354308	3464949	True
12	Bacteroides_vulgatus_57955	700034794	ERR912135	8.556149732620321e-05	0.700514302397832	Y	False	0.08148148148148149	0.02626880897730171	1388299	1394731	3921	NC_009614	3468458	3477969	True
13	Bacteroides_vulgatus_57955	700034794	ERR912135	8.556149732620321e-05	0.700514302397832	N	False	0.015384615384615385	0.0052421997076465545	1395900	1421750	19839	NC_009614	3492362	3559768	True
14	Bacteroides_vulgatus_57955	700034794	ERR912135	8.556149732620321e-05	0.700514302397832	N	False	0.019282511210762333	0.007072046473448254	1455070	1472114	15837	NC_009614	3679772	3724472	True
15	Bacteroides_vulgatus_57955	700034794	ERR912135	8.556149732620321e-05	0.700514302397832	N	False	0.00392156862745098	0.0019179868809697342	1542234	1570808	26069	NC_009614	3845715	3892660	True
16	Bacteroides_vulgatus_57955	700034794	ERR912135	8.556149732620321e-05	0.700514302397832	N	False	0.013888888888888888	0.00354295837023915	1637029	1639564	2258	NC_009614	4069090	4073384	True
17	Bacteroides_vulgatus_57955	700034794	ERR912135	8.556149732620321e-05	0.700514302397832	N	False	0.010143266475644699	0.0036695777581924527	1856991	1994354	124810	NC_009614	4723647	5014592	True
18	Bacteroides_vulgatus_57955	700034794	ERR912135	8.556149732620321e-05	0.700514302397832	Y	False	0.05	0.013921113689095127	2026362	2027088	431	NC_009614	5064502	5065240	True
0	Bacteroides_vulgatus_57955	700035157	ERR912089	9.05511811023622e-05	0.9620525472556734	N	True	0.010122699386503068	0.0031463922785832732	393933	417750	23519	NC_009614	849232	1063157	False
1	Bacteroides_vulgatus_57955	700035157	ERR912089	9.05511811023622e-05	0.9620525472556734	N	True	0.007142857142857143	0.0026457826224997355	442628	459854	9449	NC_009614	1122516	1158513	False
2	Bacteroides_vulgatus_57955	700035157	ERR912089	9.05511811023622e-05	0.9620525472556734	N	True	0.012162162162162163	0.0046210720887245845	923658	929124	5410	NC_009614	2414877	2420518	False
3	Bacteroides_vulgatus_57955	700035157	ERR912089	9.05511811023622e-05	0.9620525472556734	Y	True	0.055938697318007664	0.01770305628235818	1451027	1469878	17963	NC_009614	3670675	3701157	False
4	Bacteroides_vulgatus_57955	700035157	ERR912089	9.05511811023622e-05	0.9620525472556734	N	True	0.008108108108108109	0.003529568460309004	1917241	1936500	15016	NC_009614	4820793	4873891	False
0	Bacteroides_vulgatus_57955	700035533	700037008	7.222222222222222e-05	0.9024570996509886	N	True	0.009473684210526316	0.0022865853658536584	419240	433725	6560	NC_009614	1066466	1108627	True
1	Bacteroides_vulgatus_57955	700035533	700037008	7.222222222222222e-05	0.9024570996509886	Y	True	0.05555555555555555	0.01804511278195489	887702	890351	665	NC_009614	2281848	2316771	False
2	Bacteroides_vulgatus_57955	700035533	700037008	7.222222222222222e-05	0.9024570996509886	N	True	0.013194444444444444	0.007352941176470588	1214786	1224475	9384	NC_009614	3058200	3098919	False
3	Bacteroides_vulgatus_57955	700035533	700037008	7.222222222222222e-05	0.9024570996509886	Y	True	0.07142857142857142	0.012464046021093002	1249828	1251073	1043	NC_009614	3142466	3148568	False
4	Bacteroides_vulgatus_57955	700035533	700037008	7.222222222222222e-05	0.9024570996509886	N	True	0.003678001387925052	0.0013615032540893377	1251682	1407487	103562	NC_009614	3149280	3522097	False
5	Bacteroides_vulgatus_57955	700035533	700037008	7.222222222222222e-05	0.9024570996509886	N	True	0.008333333333333333	0.002355712603062426	1883579	1892868	5943	NC_009614	4766525	4779409	True
6	Bacteroides_vulgatus_57955	700035533	700037008	7.222222222222222e-05	0.9024570996509886	N	True	0.02077922077922078	0.006707550785741663	1919511	1928358	5218	NC_009614	4823472	4864033	False
7	Bacteroides_vulgatus_57955	700035533	700037008	7.222222222222222e-05	0.9024570996509886	N	True	0.009523809523809525	0.002547554347826087	1982617	1992391	5888	NC_009614	4996404	5012481	True
0	Bacteroides_vulgatus_57955	700035533	ERR911961	5.1813471502590674e-05	0.9696644374624499	N	True	0.008411214953271028	0.0029985007496251873	419207	433740	7337	NC_009614	1066433	1108642	True
1	Bacteroides_vulgatus_57955	700035533	ERR911961	5.1813471502590674e-05	0.9696644374624499	Y	True	0.07050691244239632	0.026469031233456855	869784	890378	15112	NC_009614	2245402	2316798	False
2	Bacteroides_vulgatus_57955	700035533	ERR911961	5.1813471502590674e-05	0.9696644374624499	Y	True	0.05	0.012598425196850394	1347481	1348642	635	NC_009614	3409374	3410535	False
3	Bacteroides_vulgatus_57955	700035533	ERR911961	5.1813471502590674e-05	0.9696644374624499	N	True	0.007476635514018692	0.0028731700643042824	1400088	1412023	7309	NC_009614	3507590	3532856	False
4	Bacteroides_vulgatus_57955	700035533	ERR911961	5.1813471502590674e-05	0.9696644374624499	N	True	0.007954545454545454	0.0022453889334402566	1883474	1892865	6235	NC_009614	4766420	4779406	True
5	Bacteroides_vulgatus_57955	700035533	ERR911961	5.1813471502590674e-05	0.9696644374624499	N	True	0.009195402298850575	0.0024764735017335313	1982629	1992397	6057	NC_009614	4996416	5012487	True
0	Bacteroides_vulgatus_57955	700035785	700103479	0.00011891891891891892	0.6814720392622171	N	False	0.004904632152588556	0.0018852984427434863	48587	75108	26521	NC_009614	112531	144222	True
1	Bacteroides_vulgatus_57955	700035785	700103479	0.00011891891891891892	0.6814720392622171	N	False	0.008955223880597015	0.002822405557967868	120538	125144	4606	NC_009614	298570	304096	True
2	Bacteroides_vulgatus_57955	700035785	700103479	0.00011891891891891892	0.6814720392622171	N	False	0.007635467980295567	0.0026065973091720356	168342	258834	87854	NC_009614	369257	541078	True
3	Bacteroides_vulgatus_57955	700035785	700103479	0.00011891891891891892	0.6814720392622171	Y	False	0.04902912621359223	0.01627737226277372	259662	273444	13700	NC_009614	541906	579390	True
4	Bacteroides_vulgatus_57955	700035785	700103479	0.00011891891891891892	0.6814720392622171	N	False	0.009264305177111716	0.0031564925286690607	274853	380055	103596	NC_009614	590153	807579	True
5	Bacteroides_vulgatus_57955	700035785	700103479	0.00011891891891891892	0.6814720392622171	N	False	0.0058823529411764705	0.002108523045497974	392407	424274	30353	NC_009614	847278	1084640	True
6	Bacteroides_vulgatus_57955	700035785	700103479	0.00011891891891891892	0.6814720392622171	N	False	0.012698412698412698	0.0034979423868312758	508022	512882	4860	NC_009614	1371642	1380700	True
7	Bacteroides_vulgatus_57955	700035785	700103479	0.00011891891891891892	0.6814720392622171	N	False	0.004339250493096647	0.001263370672955445	620433	656689	35619	NC_009614	1621834	1711589	True
8	Bacteroides_vulgatus_57955	700035785	700103479	0.00011891891891891892	0.6814720392622171	N	False	0.010429447852760737	0.003495311167945439	684495	696511	11730	NC_009614	1778094	1790640	True
9	Bacteroides_vulgatus_57955	700035785	700103479	0.00011891891891891892	0.6814720392622171	N	False	0.007910576096302666	0.0029455792167656573	839716	929289	82836	NC_009614	2146618	2420683	True
10	Bacteroides_vulgatus_57955	700035785	700103479	0.00011891891891891892	0.6814720392622171	N	False	0.00851063829787234	0.0029945456489964706	959688	987812	28051	NC_009614	2460816	2497841	True
11	Bacteroides_vulgatus_57955	700035785	700103479	0.00011891891891891892	0.6814720392622171	N	False	0.003683241252302026	0.001571503404924044	1162185	1201586	38180	NC_009614	2961051	3038262	True
12	Bacteroides_vulgatus_57955	700035785	700103479	0.00011891891891891892	0.6814720392622171	Y	False	0.03333333333333333	0.013008130081300813	1220579	1221194	615	NC_009614	3094765	3095380	True
13	Bacteroides_vulgatus_57955	700035785	700103479	0.00011891891891891892	0.6814720392622171	N	False	0.005673758865248227	0.001345760853312067	1274129	1294273	20063	NC_009614	3238876	3276297	True
14	Bacteroides_vulgatus_57955	700035785	700103479	0.00011891891891891892	0.6814720392622171	N	False	0.010638297872340425	0.003919204100090443	1339579	1345352	3317	NC_009614	3356339	3389192	True
15	Bacteroides_vulgatus_57955	700035785	700103479	0.00011891891891891892	0.6814720392622171	N	False	0.012903225806451613	0.004195070791819612	1425430	1427337	1907	NC_009614	3574565	3579001	True
16	Bacteroides_vulgatus_57955	700035785	700103479	0.00011891891891891892	0.6814720392622171	N	False	0.016774193548387096	0.006077476223614011	1471835	1500400	21555	NC_009614	3724193	3784167	True
17	Bacteroides_vulgatus_57955	700035785	700103479	0.00011891891891891892	0.6814720392622171	N	False	0.007818930041152264	0.003543307086614173	1539492	1559714	17780	NC_009614	3840483	3877289	True
18	Bacteroides_vulgatus_57955	700035785	700103479	0.00011891891891891892	0.6814720392622171	N	False	0.0024886877828054297	0.0008970274366667698	1596563	1629020	32329	NC_009614	3973875	4052387	True
19	Bacteroides_vulgatus_57955	700035785	700103479	0.00011891891891891892	0.6814720392622171	N	False	0.00909090909090909	0.003218824574060714	1779758	1798099	18019	NC_009614	4477971	4508440	True
20	Bacteroides_vulgatus_57955	700035785	700103479	0.00011891891891891892	0.6814720392622171	N	False	0.01730769230769231	0.003784806704514734	1858266	1861965	3699	NC_009614	4725006	4729028	True
21	Bacteroides_vulgatus_57955	700035785	700103479	0.00011891891891891892	0.6814720392622171	N	False	0.009699769053117783	0.004651162790697674	1906479	1940529	29455	NC_009614	4803967	4877967	True
0	Bacteroides_vulgatus_57955	700035861	700097688	5.809128630705394e-05	0.9068719969320771	Y	True	0.06732394366197184	0.023848555815768932	169107	198180	25620	NC_009614	370022	411246	True
1	Bacteroides_vulgatus_57955	700035861	700097688	5.809128630705394e-05	0.9068719969320771	N	True	0.04355670103092783	0.015361489954538789	315806	344591	27276	NC_009614	667645	755648	False
2	Bacteroides_vulgatus_57955	700035861	700097688	5.809128630705394e-05	0.9068719969320771	N	True	0.01764705882352941	0.006885593220338983	373375	379039	5664	NC_009614	799833	806172	True
3	Bacteroides_vulgatus_57955	700035861	700097688	5.809128630705394e-05	0.9068719969320771	N	True	0.007291666666666667	0.0027116043438578856	440262	520305	75601	NC_009614	1115202	1403727	False
4	Bacteroides_vulgatus_57955	700035861	700097688	5.809128630705394e-05	0.9068719969320771	N	True	0.008446866485013624	0.003406688072676012	543747	569930	25538	NC_009614	1432314	1475740	False
5	Bacteroides_vulgatus_57955	700035861	700097688	5.809128630705394e-05	0.9068719969320771	N	True	0.010810810810810811	0.002442002442002442	1176453	1178910	2457	NC_009614	2993776	2996335	True
6	Bacteroides_vulgatus_57955	700035861	700097688	5.809128630705394e-05	0.9068719969320771	N	True	0.015217391304347827	0.0046801872074883	1340173	1345781	3205	NC_009614	3356933	3392838	False
7	Bacteroides_vulgatus_57955	700035861	700097688	5.809128630705394e-05	0.9068719969320771	N	True	0.013986013986013986	0.005562092202374585	1478491	1492579	9349	NC_009614	3731666	3775155	False
0	Bacteroides_vulgatus_57955	700035861	700161342	4.979253112033195e-05	0.9039194867730407	Y	True	0.0936	0.028827751196172247	315861	325557	8360	NC_009614	672682	733125	True
1	Bacteroides_vulgatus_57955	700035861	700161342	4.979253112033195e-05	0.9039194867730407	Y	True	0.044534412955465584	0.016384212600641854	326652	344564	17761	NC_009614	734678	755621	True
2	Bacteroides_vulgatus_57955	700035861	700161342	4.979253112033195e-05	0.9039194867730407	N	True	0.01764705882352941	0.006885593220338983	373375	379039	5664	NC_009614	799833	806172	True
3	Bacteroides_vulgatus_57955	700035861	700161342	4.979253112033195e-05	0.9039194867730407	N	True	0.007407407407407408	0.002720274203639727	442628	520257	73522	NC_009614	1122516	1403679	False
4	Bacteroides_vulgatus_57955	700035861	700161342	4.979253112033195e-05	0.9039194867730407	N	True	0.008333333333333333	0.0034453391142768657	543723	569993	25832	NC_009614	1432290	1475803	True
5	Bacteroides_vulgatus_57955	700035861	700161342	4.979253112033195e-05	0.9039194867730407	N	True	0.010810810810810811	0.002849002849002849	1176474	1178931	2457	NC_009614	2993797	2996356	True
6	Bacteroides_vulgatus_57955	700035861	700161342	4.979253112033195e-05	0.9039194867730407	N	True	0.011174242424242425	0.004741987905266804	1340179	1399702	37537	NC_009614	3356939	3502230	False
7	Bacteroides_vulgatus_57955	700035861	700161342	4.979253112033195e-05	0.9039194867730407	N	True	0.012666666666666666	0.005223218685325712	1478518	1492567	10147	NC_009614	3731693	3775143	True
0	Bacteroides_vulgatus_57955	700035861	ERR912145	5.371900826446281e-05	0.8657188555180381	N	True	0.006372549019607843	0.0023013401922295927	273509	303145	29548	NC_009614	588555	652160	False
1	Bacteroides_vulgatus_57955	700035861	ERR912145	5.371900826446281e-05	0.8657188555180381	Y	True	0.09444444444444444	0.02891337836236521	315864	325551	8439	NC_009614	672685	733119	True
2	Bacteroides_vulgatus_57955	700035861	ERR912145	5.371900826446281e-05	0.8657188555180381	Y	True	0.044758064516129036	0.016551646748583292	326649	344603	17823	NC_009614	734675	755660	True
3	Bacteroides_vulgatus_57955	700035861	ERR912145	5.371900826446281e-05	0.8657188555180381	N	True	0.01744186046511628	0.00716282320055905	373342	379066	5724	NC_009614	799800	806199	True
4	Bacteroides_vulgatus_57955	700035861	ERR912145	5.371900826446281e-05	0.8657188555180381	N	True	0.009200743494423793	0.0034110216204298145	442580	520263	77103	NC_009614	1122468	1403685	True
5	Bacteroides_vulgatus_57955	700035861	ERR912145	5.371900826446281e-05	0.8657188555180381	N	True	0.009230769230769232	0.003706861400452237	543732	570710	26977	NC_009614	1432299	1476520	False
6	Bacteroides_vulgatus_57955	700035861	ERR912145	5.371900826446281e-05	0.8657188555180381	N	True	0.012041884816753926	0.005293728402323359	603478	621101	13601	NC_009614	1596194	1622502	True
7	Bacteroides_vulgatus_57955	700035861	ERR912145	5.371900826446281e-05	0.8657188555180381	N	True	0.010810810810810811	0.0028524857375713123	1176471	1178925	2454	NC_009614	2993794	2996350	True
8	Bacteroides_vulgatus_57955	700035861	ERR912145	5.371900826446281e-05	0.8657188555180381	N	True	0.015555555555555555	0.0071626241250203485	1340179	1346323	6143	NC_009614	3356939	3408216	False
9	Bacteroides_vulgatus_57955	700035861	ERR912145	5.371900826446281e-05	0.8657188555180381	N	True	0.013043478260869565	0.005373134328358209	1378562	1393315	13400	NC_009614	3455494	3476553	True
10	Bacteroides_vulgatus_57955	700035861	ERR912145	5.371900826446281e-05	0.8657188555180381	N	True	0.020388349514563107	0.006929406669553919	1478518	1493083	13854	NC_009614	3731693	3775659	False
11	Bacteroides_vulgatus_57955	700035861	ERR912145	5.371900826446281e-05	0.8657188555180381	N	True	0.012470588235294117	0.0033667810932136257	1838225	1868795	30296	NC_009614	4700339	4738718	True
12	Bacteroides_vulgatus_57955	700035861	ERR912145	5.371900826446281e-05	0.8657188555180381	N	True	0.023794212218649517	0.009113716655573192	1902727	1925775	19531	NC_009614	4794600	4854302	False
0	Bacteroides_vulgatus_57955	700037008	700106465	6.666666666666667e-05	0.8923425491270417	N	True	0.009183673469387756	0.002225849532571598	419225	433731	6739	NC_009614	1066451	1108633	True
1	Bacteroides_vulgatus_57955	700037008	700106465	6.666666666666667e-05	0.8923425491270417	Y	True	0.12	0.024324324324324326	886716	887975	370	NC_009614	2266851	2282121	True
2	Bacteroides_vulgatus_57955	700037008	700106465	6.666666666666667e-05	0.8923425491270417	N	True	0.004597701149425287	0.001857637422950266	1214747	1407487	130273	NC_009614	3058161	3522097	True
3	Bacteroides_vulgatus_57955	700037008	700106465	6.666666666666667e-05	0.8923425491270417	N	True	0.008045977011494253	0.0020766773162939297	1883612	1892862	6260	NC_009614	4766558	4779403	True
4	Bacteroides_vulgatus_57955	700037008	700106465	6.666666666666667e-05	0.8923425491270417	N	True	0.02077922077922078	0.006378044066486278	1919484	1927737	5174	NC_009614	4823445	4863412	True
5	Bacteroides_vulgatus_57955	700037008	700106465	6.666666666666667e-05	0.8923425491270417	N	True	0.009195402298850575	0.002580228995323335	1982611	1992355	6201	NC_009614	4996398	5012445	True
0	Bacteroides_vulgatus_57955	700037008	700108840	5.882352941176471e-05	0.8889025929053253	N	True	0.00891089108910891	0.0021654395842356	419231	433731	6927	NC_009614	1066457	1108633	True
1	Bacteroides_vulgatus_57955	700037008	700108840	5.882352941176471e-05	0.8889025929053253	Y	True	0.11	0.028839704896042925	887420	890378	1491	NC_009614	2281566	2316798	True
2	Bacteroides_vulgatus_57955	700037008	700108840	5.882352941176471e-05	0.8889025929053253	N	True	0.005189413596263622	0.0020749455781817654	1214750	1407547	137353	NC_009614	3058164	3522157	True
3	Bacteroides_vulgatus_57955	700037008	700108840	5.882352941176471e-05	0.8889025929053253	N	True	0.007216494845360825	0.002294235732721537	1883612	1892766	6974	NC_009614	4766558	4779307	True
4	Bacteroides_vulgatus_57955	700037008	700108840	5.882352941176471e-05	0.8889025929053253	N	True	0.021649484536082474	0.006569900687547746	1919442	1928970	6545	NC_009614	4823403	4864680	True
5	Bacteroides_vulgatus_57955	700037008	700108840	5.882352941176471e-05	0.8889025929053253	N	True	0.01	0.002649191299498048	1982617	1992397	7172	NC_009614	4996404	5012487	True
0	Bacteroides_vulgatus_57955	700037008	700116296	0.0001978021978021978	0.8931660497841318	N	False	0.01764705882352941	0.00489349453080023	419216	424700	3474	NC_009614	1066442	1085066	True
2	Bacteroides_vulgatus_57955	700037008	700116296	0.0001978021978021978	0.8931660497841318	Y	False	0.12	0.02406417112299465	886749	887942	374	NC_009614	2266884	2282088	True
3	Bacteroides_vulgatus_57955	700037008	700116296	0.0001978021978021978	0.8931660497841318	N	False	0.00514745308310992	0.002054856385861384	1214804	1407523	132856	NC_009614	3058218	3522133	True
4	Bacteroides_vulgatus_57955	700037008	700116296	0.0001978021978021978	0.8931660497841318	N	False	0.007446808510638298	0.00235536581775357	1883444	1893072	6793	NC_009614	4766390	4779613	True
5	Bacteroides_vulgatus_57955	700037008	700116296	0.0001978021978021978	0.8931660497841318	N	False	0.023170731707317073	0.007029560201874549	1919502	1928340	5548	NC_009614	4823463	4864015	True
6	Bacteroides_vulgatus_57955	700037008	700116296	0.0001978021978021978	0.8931660497841318	N	False	0.010227272727272727	0.002750809061488673	1982653	1992397	6180	NC_009614	4996440	5012487	True
0	Bacteroides_vulgatus_57955	700037008	ERR911961	8.994708994708995e-05	0.8956279113759429	Y	True	0.07455357142857143	0.02708239964146232	869811	887927	15619	NC_009614	2245429	2282073	True
1	Bacteroides_vulgatus_57955	700037008	ERR911961	8.994708994708995e-05	0.8956279113759429	N	True	0.01310344827586207	0.007208735290999682	1214750	1224436	9433	NC_009614	3058164	3098880	True
2	Bacteroides_vulgatus_57955	700037008	ERR911961	8.994708994708995e-05	0.8956279113759429	Y	True	0.07142857142857142	0.011505273250239693	1249825	1251070	1043	NC_009614	3142463	3148565	True
3	Bacteroides_vulgatus_57955	700037008	ERR911961	8.994708994708995e-05	0.8956279113759429	N	True	0.004614412136536031	0.001718182933885022	1251760	1412095	114074	NC_009614	3149358	3532928	False
4	Bacteroides_vulgatus_57955	700037008	ERR911961	8.994708994708995e-05	0.8956279113759429	N	True	0.021839080459770115	0.006990622335890878	1919520	1927713	5865	NC_009614	4823481	4863388	True
5	Bacteroides_vulgatus_57955	700037008	ERR911961	8.994708994708995e-05	0.8956279113759429	N	True	0.003883495145631068	0.001759096379964818	2045496	2057665	10801	NC_009614	5105588	5162846	False
0	Bacteroides_vulgatus_57955	700037008	ERR911977	5.3475935828877e-05	0.8889062300478143	N	True	0.00891089108910891	0.002157342154465698	419234	433731	6953	NC_009614	1066460	1108633	True
1	Bacteroides_vulgatus_57955	700037008	ERR911977	5.3475935828877e-05	0.8889062300478143	Y	True	0.09	0.024167210973220117	886803	890477	1531	NC_009614	2266938	2316897	False
2	Bacteroides_vulgatus_57955	700037008	ERR911977	5.3475935828877e-05	0.8889062300478143	N	True	0.005225038799793068	0.0020816258440738943	1214750	1407517	137873	NC_009614	3058164	3522127	True
3	Bacteroides_vulgatus_57955	700037008	ERR911977	5.3475935828877e-05	0.8889062300478143	N	True	0.007142857142857143	0.002410663641520136	1883567	1892769	7052	NC_009614	4766513	4779310	True
4	Bacteroides_vulgatus_57955	700037008	ERR911977	5.3475935828877e-05	0.8889062300478143	N	True	0.020618556701030927	0.006599140577041129	1919502	1928997	6516	NC_009614	4823463	4864707	True
5	Bacteroides_vulgatus_57955	700037008	ERR911977	5.3475935828877e-05	0.8889062300478143	N	True	0.01	0.0026558568632932627	1982632	1992367	7154	NC_009614	4996419	5012457	True
0	Bacteroides_vulgatus_57955	700037008	ERR911999	7.329842931937172e-05	0.8993941048805865	N	True	0.008823529411764706	0.0021361435488464827	419234	433731	7022	NC_009614	1066460	1108633	True
1	Bacteroides_vulgatus_57955	700037008	ERR911999	7.329842931937172e-05	0.8993941048805865	Y	True	0.095	0.02495075508864084	886824	890486	1523	NC_009614	2266959	2316906	True
2	Bacteroides_vulgatus_57955	700037008	ERR911999	7.329842931937172e-05	0.8993941048805865	N	True	0.01310344827586207	0.007211793403330152	1214750	1224442	9429	NC_009614	3058164	3098886	True
3	Bacteroides_vulgatus_57955	700037008	ERR911999	7.329842931937172e-05	0.8993941048805865	Y	True	0.06666666666666667	0.011850501367365542	1249807	1251106	1097	NC_009614	3142445	3148601	True
4	Bacteroides_vulgatus_57955	700037008	ERR911999	7.329842931937172e-05	0.8993941048805865	N	True	0.0046764894298526585	0.001683696649532752	1251730	1407508	112253	NC_009614	3149328	3522118	True
5	Bacteroides_vulgatus_57955	700037008	ERR911999	7.329842931937172e-05	0.8993941048805865	N	True	0.007216494845360825	0.002286367533581023	1883567	1892727	6998	NC_009614	4766513	4779268	True
6	Bacteroides_vulgatus_57955	700037008	ERR911999	7.329842931937172e-05	0.8993941048805865	N	True	0.021649484536082474	0.006606237517283761	1919520	1929000	6509	NC_009614	4823481	4864710	False
7	Bacteroides_vulgatus_57955	700037008	ERR911999	7.329842931937172e-05	0.8993941048805865	N	True	0.01	0.002652519893899204	1982611	1992373	7163	NC_009614	4996398	5012463	True
0	Bacteroides_vulgatus_57955	700037042	ERR911986	3.535353535353535e-05	0.9973368440094065	Y	True	0.04716981132075472	0.016671457315320496	1919064	1924242	3479	NC_009614	4823025	4832434	False
0	Bacteroides_vulgatus_57955	700037090	SRR413661	0.00010454545454545455	0.7778857548353719	N	True	0.007272727272727273	0.003188368830506313	67760	75624	7841	NC_009614	136423	144738	False
1	Bacteroides_vulgatus_57955	700037090	SRR413661	0.00010454545454545455	0.7778857548353719	Y	True	0.033112582781456956	0.010599721059972107	96914	107696	10755	NC_009614	233110	263316	False
2	Bacteroides_vulgatus_57955	700037090	SRR413661	0.00010454545454545455	0.7778857548353719	N	True	0.0034307496823379924	0.0015396595051852902	160490	217952	56506	NC_009614	360714	448674	False
3	Bacteroides_vulgatus_57955	700037090	SRR413661	0.00010454545454545455	0.7778857548353719	N	True	0.01764705882352941	0.003808717731696995	325353	327716	2363	NC_009614	732921	735860	False
4	Bacteroides_vulgatus_57955	700037090	SRR413661	0.00010454545454545455	0.7778857548353719	N	True	0.01568627450980392	0.004903120363002946	339950	386527	46501	NC_009614	749832	821804	False
5	Bacteroides_vulgatus_57955	700037090	SRR413661	0.00010454545454545455	0.7778857548353719	N	True	0.007766990291262136	0.0022139200221392	397275	404502	7227	NC_009614	865823	896651	False
6	Bacteroides_vulgatus_57955	700037090	SRR413661	0.00010454545454545455	0.7778857548353719	N	True	0.018518518518518517	0.004837291116974494	444615	446889	2274	NC_009614	1126469	1131395	False
7	Bacteroides_vulgatus_57955	700037090	SRR413661	0.00010454545454545455	0.7778857548353719	N	True	0.005376344086021506	0.0022839741149600305	505541	539709	34151	NC_009614	1345171	1427991	False
8	Bacteroides_vulgatus_57955	700037090	SRR413661	0.00010454545454545455	0.7778857548353719	Y	True	0.08666666666666667	0.027549540840985983	550266	552424	2069	NC_009614	1439601	1443613	False
9	Bacteroides_vulgatus_57955	700037090	SRR413661	0.00010454545454545455	0.7778857548353719	N	True	0.008156028368794326	0.003200826019617966	552712	572083	19370	NC_009614	1443901	1477893	False
10	Bacteroides_vulgatus_57955	700037090	SRR413661	0.00010454545454545455	0.7778857548353719	Y	True	0.07142857142857142	0.015	606635	607235	600	NC_009614	1601966	1602813	True
11	Bacteroides_vulgatus_57955	700037090	SRR413661	0.00010454545454545455	0.7778857548353719	N	True	0.01171875	0.0038283296393310496	782189	792115	9926	NC_009614	1947449	1963255	False
12	Bacteroides_vulgatus_57955	700037090	SRR413661	0.00010454545454545455	0.7778857548353719	N	True	0.02195121951219512	0.006963555002512623	888987	931597	41789	NC_009614	2313687	2423138	False
13	Bacteroides_vulgatus_57955	700037090	SRR413661	0.00010454545454545455	0.7778857548353719	N	True	0.021739130434782608	0.005245901639344262	945500	947025	1525	NC_009614	2440243	2445072	False
14	Bacteroides_vulgatus_57955	700037090	SRR413661	0.00010454545454545455	0.7778857548353719	N	True	0.012195121951219513	0.004338046272493574	1061281	1067510	6224	NC_009614	2634856	2649418	False
15	Bacteroides_vulgatus_57955	700037090	SRR413661	0.00010454545454545455	0.7778857548353719	N	True	0.011111111111111112	0.0027065527065527066	1085913	1092934	7020	NC_009614	2688337	2699141	False
16	Bacteroides_vulgatus_57955	700037090	SRR413661	0.00010454545454545455	0.7778857548353719	N	True	0.006584362139917695	0.0027963525835866263	1224773	1241235	16450	NC_009614	3099393	3120746	False
17	Bacteroides_vulgatus_57955	700037090	SRR413661	0.00010454545454545455	0.7778857548353719	N	True	0.009795918367346938	0.004017632944590146	1321354	1339369	17921	NC_009614	3311146	3354734	False
18	Bacteroides_vulgatus_57955	700037090	SRR413661	0.00010454545454545455	0.7778857548353719	Y	True	0.03958333333333333	0.012586532410320957	1346515	1349836	3178	NC_009614	3408408	3417250	False
19	Bacteroides_vulgatus_57955	700037090	SRR413661	0.00010454545454545455	0.7778857548353719	N	True	0.017777777777777778	0.005913978494623656	1353502	1362832	9300	NC_009614	3421300	3434148	False
20	Bacteroides_vulgatus_57955	700037090	SRR413661	0.00010454545454545455	0.7778857548353719	N	True	0.02	0.006420733130982956	1446166	1454807	8566	NC_009614	3661910	3674535	False
21	Bacteroides_vulgatus_57955	700037090	SRR413661	0.00010454545454545455	0.7778857548353719	N	True	0.015384615384615385	0.006264175396911114	1473896	1493143	18518	NC_009614	3726414	3775719	False
22	Bacteroides_vulgatus_57955	700037090	SRR413661	0.00010454545454545455	0.7778857548353719	Y	True	0.06612903225806452	0.016517857142857143	1494428	1498954	4480	NC_009614	3777094	3782721	False
23	Bacteroides_vulgatus_57955	700037090	SRR413661	0.00010454545454545455	0.7778857548353719	N	True	0.018579234972677595	0.004808743169398907	1551626	1565452	13725	NC_009614	3859964	3885081	False
24	Bacteroides_vulgatus_57955	700037090	SRR413661	0.00010454545454545455	0.7778857548353719	N	True	0.005034324942791762	0.002254754591203189	1574910	1605575	30602	NC_009614	3896829	3984240	False
25	Bacteroides_vulgatus_57955	700037090	SRR413661	0.00010454545454545455	0.7778857548353719	N	True	0.019230769230769232	0.008715862870424172	1718508	1720230	1721	NC_009614	4308243	4310323	False
26	Bacteroides_vulgatus_57955	700037090	SRR413661	0.00010454545454545455	0.7778857548353719	N	True	0.003875968992248062	0.0013805290187199734	1772509	1790625	18109	NC_009614	4453451	4499053	False
27	Bacteroides_vulgatus_57955	700037090	SRR413661	0.00010454545454545455	0.7778857548353719	N	True	0.015116279069767442	0.0030754289414049855	1872719	1878898	6178	NC_009614	4751899	4758508	False
28	Bacteroides_vulgatus_57955	700037090	SRR413661	0.00010454545454545455	0.7778857548353719	N	True	0.018660287081339714	0.005731080088170463	1911768	1925451	13610	NC_009614	4811638	4853978	False
29	Bacteroides_vulgatus_57955	700037090	SRR413661	0.00010454545454545455	0.7778857548353719	N	True	0.012828947368421053	0.005483442573790858	1938204	1961625	23343	NC_009614	4875637	4902454	False
30	Bacteroides_vulgatus_57955	700037090	SRR413661	0.00010454545454545455	0.7778857548353719	N	True	0.003050640634533252	0.002166190104843601	2046116	2057665	11541	NC_009614	5111246	5162846	False
0	Bacteroides_vulgatus_57955	700037284	SRR413688	5.660377358490566e-05	0.7984649591493159	N	True	0.013114754098360656	0.0039849976558837315	13168	21352	4266	NC_009614	20370	69355	True
1	Bacteroides_vulgatus_57955	700037284	SRR413688	5.660377358490566e-05	0.7984649591493159	N	True	0.008241758241758242	0.002318571759795966	112549	141336	25878	NC_009614	283063	325019	True
2	Bacteroides_vulgatus_57955	700037284	SRR413688	5.660377358490566e-05	0.7984649591493159	N	True	0.0035168195718654435	0.0018522066807178897	181560	248256	46971	NC_009614	391102	502169	False
3	Bacteroides_vulgatus_57955	700037284	SRR413688	5.660377358490566e-05	0.7984649591493159	N	True	0.008849557522123894	0.0024913839637918864	388837	413439	24083	NC_009614	843507	908593	False
4	Bacteroides_vulgatus_57955	700037284	SRR413688	5.660377358490566e-05	0.7984649591493159	N	True	0.009433962264150943	0.002927478376580173	521949	529464	7515	NC_009614	1405430	1413754	False
5	Bacteroides_vulgatus_57955	700037284	SRR413688	5.660377358490566e-05	0.7984649591493159	N	True	0.011790393013100437	0.003918993782957507	540774	595864	48737	NC_009614	1429213	1574407	False
6	Bacteroides_vulgatus_57955	700037284	SRR413688	5.660377358490566e-05	0.7984649591493159	N	True	0.01847826086956522	0.005035246727089627	679416	686591	6951	NC_009614	1758980	1780354	True
7	Bacteroides_vulgatus_57955	700037284	SRR413688	5.660377358490566e-05	0.7984649591493159	N	True	0.003374777975133215	0.0016192458940550544	840835	879906	38907	NC_009614	2147737	2256350	False
8	Bacteroides_vulgatus_57955	700037284	SRR413688	5.660377358490566e-05	0.7984649591493159	N	True	0.012307692307692308	0.004571951080123443	939231	949236	8749	NC_009614	2431515	2447798	True
9	Bacteroides_vulgatus_57955	700037284	SRR413688	5.660377358490566e-05	0.7984649591493159	Y	True	0.05	0.013144058885383806	998653	1001308	1902	NC_009614	2513026	2516950	True
10	Bacteroides_vulgatus_57955	700037284	SRR413688	5.660377358490566e-05	0.7984649591493159	N	True	0.025	0.005649717514124294	1072150	1073743	1593	NC_009614	2659213	2660896	True
11	Bacteroides_vulgatus_57955	700037284	SRR413688	5.660377358490566e-05	0.7984649591493159	N	True	0.003980099502487562	0.0019206145966709346	1206593	1220702	14058	NC_009614	3044894	3094888	False
12	Bacteroides_vulgatus_57955	700037284	SRR413688	5.660377358490566e-05	0.7984649591493159	N	True	0.005416666666666667	0.0018632047121048202	1272893	1289841	16638	NC_009614	3235773	3263473	False
13	Bacteroides_vulgatus_57955	700037284	SRR413688	5.660377358490566e-05	0.7984649591493159	N	True	0.005592105263157895	0.0019381677224165643	1432502	1454654	21154	NC_009614	3644107	3674382	False
14	Bacteroides_vulgatus_57955	700037284	SRR413688	5.660377358490566e-05	0.7984649591493159	N	True	0.009022556390977444	0.0037258665462346166	1477348	1490474	8857	NC_009614	3730464	3770105	False
15	Bacteroides_vulgatus_57955	700037284	SRR413688	5.660377358490566e-05	0.7984649591493159	N	True	0.0077348066298342545	0.0035552193645990923	1559779	1573290	13220	NC_009614	3877662	3895188	True
16	Bacteroides_vulgatus_57955	700037284	SRR413688	5.660377358490566e-05	0.7984649591493159	N	True	0.013636363636363636	0.0027991602519244225	1637146	1638583	1429	NC_009614	4069207	4070751	False
17	Bacteroides_vulgatus_57955	700037284	SRR413688	5.660377358490566e-05	0.7984649591493159	N	True	0.009523809523809525	0.0038340885325897525	1723493	1727033	2869	NC_009614	4316843	4320888	True
18	Bacteroides_vulgatus_57955	700037284	SRR413688	5.660377358490566e-05	0.7984649591493159	N	True	0.011111111111111112	0.002448729721456994	1821445	1831247	9801	NC_009614	4678654	4691927	True
19	Bacteroides_vulgatus_57955	700037284	SRR413688	5.660377358490566e-05	0.7984649591493159	N	True	0.003734827264239029	0.0013009711289538352	1892265	1978792	76097	NC_009614	4778676	4946803	False
0	Bacteroides_vulgatus_57955	700037649	700096865	2.2900763358778624e-05	0.9597036409203499	Y	True	0.04642857142857143	0.009978991596638655	241195	243172	1904	NC_009614	493538	495667	False
1	Bacteroides_vulgatus_57955	700037649	700096865	2.2900763358778624e-05	0.9597036409203499	N	True	0.010294117647058823	0.0015883821193555707	311153	315560	4407	NC_009614	660824	667399	False
2	Bacteroides_vulgatus_57955	700037649	700096865	2.2900763358778624e-05	0.9597036409203499	N	True	0.010833333333333334	0.004378578646008757	534333	543273	8907	NC_009614	1419159	1431840	False
3	Bacteroides_vulgatus_57955	700037649	700096865	2.2900763358778624e-05	0.9597036409203499	N	True	0.015384615384615385	0.006716008771929825	1338061	1348864	7296	NC_009614	3353426	3410757	False
4	Bacteroides_vulgatus_57955	700037649	700096865	2.2900763358778624e-05	0.9597036409203499	N	True	0.011494252873563218	0.004468526793568136	1913194	1973508	56842	NC_009614	4813835	4916102	False
0	Bacteroides_vulgatus_57955	700037649	SRR341696	3.474903474903475e-05	0.954649526098573	N	True	0.008405172413793103	0.0025952331235271305	514028	547864	33523	NC_009614	1396577	1436607	False
1	Bacteroides_vulgatus_57955	700037649	SRR341696	3.474903474903475e-05	0.954649526098573	N	True	0.011558441558441558	0.004399558262976025	1913182	1973484	56142	NC_009614	4813823	4916078	True
0	Bacteroides_vulgatus_57955	700037649	SRR413665	3.4482758620689657e-05	0.9564161110603708	N	True	0.00835117773019272	0.0024865312888520514	514052	547879	33782	NC_009614	1396601	1436622	True
1	Bacteroides_vulgatus_57955	700037649	SRR413665	3.4482758620689657e-05	0.9564161110603708	N	True	0.012258953168044076	0.004641984589362901	1917100	1973454	53210	NC_009614	4820652	4916048	False
0	Bacteroides_vulgatus_57955	700037649	ERR912048	0.0001	0.6677404577896651	N	False	0.0061643835616438354	0.001755926251097454	20149	30574	10251	NC_009614	67438	79165	True
1	Bacteroides_vulgatus_57955	700037649	ERR912048	0.0001	0.6677404577896651	N	False	0.0087248322147651	0.0027343013388647936	64523	75129	10606	NC_009614	132820	144243	True
2	Bacteroides_vulgatus_57955	700037649	ERR912048	0.0001	0.6677404577896651	N	False	0.010526315789473684	0.0026968023629125467	112495	122696	7787	NC_009614	283009	301635	True
3	Bacteroides_vulgatus_57955	700037649	ERR912048	0.0001	0.6677404577896651	N	False	0.020833333333333332	0.0043736332396126214	181818	185019	3201	NC_009614	391360	395183	True
4	Bacteroides_vulgatus_57955	700037649	ERR912048	0.0001	0.6677404577896651	N	False	0.00513722730471499	0.0018347891986757608	270773	372183	100284	NC_009614	575675	785581	True
5	Bacteroides_vulgatus_57955	700037649	ERR912048	0.0001	0.6677404577896651	N	False	0.014035087719298246	0.005033345916698125	398667	406806	7947	NC_009614	872746	898955	True
6	Bacteroides_vulgatus_57955	700037649	ERR912048	0.0001	0.6677404577896651	Y	False	0.040740740740740744	0.010303687635574838	418391	420304	1844	NC_009614	1065617	1067530	True
7	Bacteroides_vulgatus_57955	700037649	ERR912048	0.0001	0.6677404577896651	N	False	0.006736842105263158	0.0023528380195241712	472399	543214	68428	NC_009614	1185016	1431701	True
8	Bacteroides_vulgatus_57955	700037649	ERR912048	0.0001	0.6677404577896651	N	False	0.010256410256410256	0.00366905155017428	605277	610728	5451	NC_009614	1599906	1608766	True
9	Bacteroides_vulgatus_57955	700037649	ERR912048	0.0001	0.6677404577896651	N	False	0.0026775320139697323	0.0011480101157992813	805058	867225	60104	NC_009614	2085496	2240703	True
10	Bacteroides_vulgatus_57955	700037649	ERR912048	0.0001	0.6677404577896651	N	False	0.008278145695364239	0.002371698748355112	888798	961044	65354	NC_009614	2313498	2462427	True
11	Bacteroides_vulgatus_57955	700037649	ERR912048	0.0001	0.6677404577896651	N	False	0.013	0.004227272727272727	978759	1004721	22000	NC_009614	2484556	2525425	True
13	Bacteroides_vulgatus_57955	700037649	ERR912048	0.0001	0.6677404577896651	N	False	0.010273972602739725	0.003278080158337457	1049632	1082336	32336	NC_009614	2613268	2684595	True
14	Bacteroides_vulgatus_57955	700037649	ERR912048	0.0001	0.6677404577896651	N	False	0.005694980694980695	0.0021427189029279217	1159398	1238355	72338	NC_009614	2943318	3117819	True
15	Bacteroides_vulgatus_57955	700037649	ERR912048	0.0001	0.6677404577896651	N	False	0.0037735849056603774	0.0014858841010401188	1274138	1288944	14806	NC_009614	3238885	3262566	True
16	Bacteroides_vulgatus_57955	700037649	ERR912048	0.0001	0.6677404577896651	Y	False	0.02608695652173913	0.00580046403712297	1339093	1341547	1724	NC_009614	3354458	3362511	True
17	Bacteroides_vulgatus_57955	700037649	ERR912048	0.0001	0.6677404577896651	Y	False	0.05	0.007211538461538462	1360885	1361503	416	NC_009614	3429123	3429741	True
18	Bacteroides_vulgatus_57955	700037649	ERR912048	0.0001	0.6677404577896651	N	False	0.01764705882352941	0.007229216003988533	1419281	1427664	8023	NC_009614	3553550	3579328	True
19	Bacteroides_vulgatus_57955	700037649	ERR912048	0.0001	0.6677404577896651	N	False	0.01082089552238806	0.004006713953110618	1473506	1498804	18469	NC_009614	3725864	3782571	True
20	Bacteroides_vulgatus_57955	700037649	ERR912048	0.0001	0.6677404577896651	N	False	0.00909090909090909	0.004105288577638252	1580218	1588633	8282	NC_009614	3908680	3937298	True
21	Bacteroides_vulgatus_57955	700037649	ERR912048	0.0001	0.6677404577896651	N	False	0.01935483870967742	0.005408328826392645	1629656	1631749	1849	NC_009614	4053023	4055451	True
22	Bacteroides_vulgatus_57955	700037649	ERR912048	0.0001	0.6677404577896651	Y	False	0.04285714285714286	0.006666666666666667	1698077	1698977	900	NC_009614	4177201	4178101	True
23	Bacteroides_vulgatus_57955	700037649	ERR912048	0.0001	0.6677404577896651	N	False	0.0065420560747663555	0.0015745965096444037	1763577	1771218	7621	NC_009614	4442189	4452004	True
24	Bacteroides_vulgatus_57955	700037649	ERR912048	0.0001	0.6677404577896651	N	False	0.011111111111111112	0.003872421319439555	1783690	1798099	14203	NC_009614	4488057	4508440	True
25	Bacteroides_vulgatus_57955	700037649	ERR912048	0.0001	0.6677404577896651	N	False	0.02	0.0041444641799881585	1833521	1835210	1689	NC_009614	4694361	4696448	True
26	Bacteroides_vulgatus_57955	700037649	ERR912048	0.0001	0.6677404577896651	N	False	0.008016032064128256	0.0026832641770401107	1849558	1886566	36150	NC_009614	4713578	4770397	True
27	Bacteroides_vulgatus_57955	700037649	ERR912048	0.0001	0.6677404577896651	N	False	0.009367088607594937	0.0036197205158101735	1913089	1975507	57463	NC_009614	4813730	4925365	True
0	Bacteroides_vulgatus_57955	700037852	SRR413758	2.3715415019762845e-05	0.9628529256641131	N	True	0.016129032258064516	0.0043932737464020604	363910	371508	6601	NC_009614	776522	784906	False
2	Bacteroides_vulgatus_57955	700037852	SRR413758	2.3715415019762845e-05	0.9628529256641131	N	True	0.004773869346733669	0.001831370295891985	598968	627161	27848	NC_009614	1584626	1629490	False
3	Bacteroides_vulgatus_57955	700037852	SRR413758	2.3715415019762845e-05	0.9628529256641131	N	True	0.005421686746987952	0.0020236360692892992	777813	790707	12354	NC_009614	1938142	1957083	False
4	Bacteroides_vulgatus_57955	700037852	SRR413758	2.3715415019762845e-05	0.9628529256641131	N	True	0.014634146341463415	0.0057289936898040515	1327703	1341517	12044	NC_009614	3337155	3362481	False
5	Bacteroides_vulgatus_57955	700037852	SRR413758	2.3715415019762845e-05	0.9628529256641131	N	True	0.01702127659574468	0.005167173252279635	1542039	1545427	3290	NC_009614	3845520	3849297	False
6	Bacteroides_vulgatus_57955	700037852	SRR413758	2.3715415019762845e-05	0.9628529256641131	N	True	0.01891891891891892	0.005802968960863698	1911858	1924648	7410	NC_009614	4811728	4849709	False
0	Bacteroides_vulgatus_57955	700038386	700105153	2.8112449799196788e-05	0.953538936888482	N	True	0.004123711340206186	0.001648186994306263	150480	157172	6674	NC_009614	340884	357256	False
1	Bacteroides_vulgatus_57955	700038386	700105153	2.8112449799196788e-05	0.953538936888482	N	True	0.009523809523809525	0.0029865604778496766	537763	543798	6027	NC_009614	1425800	1432365	False
2	Bacteroides_vulgatus_57955	700038386	700105153	2.8112449799196788e-05	0.953538936888482	N	True	0.0058823529411764705	0.00302185030218503	1220165	1224812	4302	NC_009614	3094351	3099432	False
3	Bacteroides_vulgatus_57955	700038386	700105153	2.8112449799196788e-05	0.953538936888482	N	True	0.009016393442622951	0.003211267605633803	1325036	1348534	17750	NC_009614	3334430	3410427	False
4	Bacteroides_vulgatus_57955	700038386	700105153	2.8112449799196788e-05	0.953538936888482	N	True	0.01864406779661017	0.006977470753636269	1458121	1497065	28807	NC_009614	3683017	3780113	False
5	Bacteroides_vulgatus_57955	700038386	700105153	2.8112449799196788e-05	0.953538936888482	N	True	0.00875	0.0036446855399220207	1508760	1522925	11798	NC_009614	3797414	3820126	False
6	Bacteroides_vulgatus_57955	700038386	700105153	2.8112449799196788e-05	0.953538936888482	N	True	0.02021276595744681	0.0054511547841055805	1658379	1665528	6971	NC_009614	4116799	4124421	False
7	Bacteroides_vulgatus_57955	700038386	700105153	2.8112449799196788e-05	0.953538936888482	N	True	0.01896551724137931	0.006736526946107785	1916911	1923739	4008	NC_009614	4820463	4829575	False
0	Bacteroides_vulgatus_57955	700038386	700161342	0.00010588235294117647	0.6524540588183894	N	False	0.005851063829787234	0.002244912738069375	36663	50531	13809	NC_009614	88436	114475	True
1	Bacteroides_vulgatus_57955	700038386	700161342	0.00010588235294117647	0.6524540588183894	N	False	0.004088050314465409	0.001598896907821393	104039	179733	68172	NC_009614	253173	389081	True
2	Bacteroides_vulgatus_57955	700038386	700161342	0.00010588235294117647	0.6524540588183894	N	False	0.006676342525399129	0.002398327320432929	273477	322541	48784	NC_009614	579423	713588	True
3	Bacteroides_vulgatus_57955	700038386	700161342	0.00010588235294117647	0.6524540588183894	N	False	0.01607142857142857	0.0038422131147540983	398463	406359	7808	NC_009614	872542	898508	True
4	Bacteroides_vulgatus_57955	700038386	700161342	0.00010588235294117647	0.6524540588183894	N	False	0.007832898172323759	0.003116380699931941	437883	469247	27917	NC_009614	1112823	1179389	True
5	Bacteroides_vulgatus_57955	700038386	700161342	0.00010588235294117647	0.6524540588183894	N	False	0.017333333333333333	0.005468908243872798	568321	574372	4937	NC_009614	1471756	1483427	True
6	Bacteroides_vulgatus_57955	700038386	700161342	0.00010588235294117647	0.6524540588183894	N	False	0.009711286089238845	0.003218169712214249	618233	646547	27034	NC_009614	1617044	1688191	True
7	Bacteroides_vulgatus_57955	700038386	700161342	0.00010588235294117647	0.6524540588183894	N	False	0.01607142857142857	0.00475963826749167	667087	671833	4202	NC_009614	1722913	1728384	True
8	Bacteroides_vulgatus_57955	700038386	700161342	0.00010588235294117647	0.6524540588183894	N	False	0.011320754716981131	0.0029540850776502365	775949	787930	11848	NC_009614	1914892	1954213	True
9	Bacteroides_vulgatus_57955	700038386	700161342	0.00010588235294117647	0.6524540588183894	N	False	0.011960132890365448	0.0036864863611597363	864881	959769	86261	NC_009614	2194598	2460897	True
10	Bacteroides_vulgatus_57955	700038386	700161342	0.00010588235294117647	0.6524540588183894	N	False	0.014	0.004438895824663615	986029	1002653	14418	NC_009614	2494278	2518464	True
11	Bacteroides_vulgatus_57955	700038386	700161342	0.00010588235294117647	0.6524540588183894	Y	False	0.04602272727272727	0.017503630665749444	1040554	1053868	13083	NC_009614	2599954	2617723	True
12	Bacteroides_vulgatus_57955	700038386	700161342	0.00010588235294117647	0.6524540588183894	N	False	0.01	0.002589928057553957	1069933	1073416	3475	NC_009614	2656992	2660569	True
13	Bacteroides_vulgatus_57955	700038386	700161342	0.00010588235294117647	0.6524540588183894	N	False	0.0044444444444444444	0.0018025951866580436	1168561	1254364	72673	NC_009614	2984820	3152041	True
14	Bacteroides_vulgatus_57955	700038386	700161342	0.00010588235294117647	0.6524540588183894	N	False	0.012011173184357541	0.0042773613781736846	1272521	1298443	25483	NC_009614	3235401	3280562	True
15	Bacteroides_vulgatus_57955	700038386	700161342	0.00010588235294117647	0.6524540588183894	N	False	0.007155025553662692	0.003591817316841104	1336108	1399708	42040	NC_009614	3347142	3502236	True
16	Bacteroides_vulgatus_57955	700038386	700161342	0.00010588235294117647	0.6524540588183894	N	False	0.010084033613445379	0.0034167175106772424	1447621	1456696	8195	NC_009614	3665415	3681398	True
17	Bacteroides_vulgatus_57955	700038386	700161342	0.00010588235294117647	0.6524540588183894	N	False	0.011764705882352941	0.00477534187106577	1478518	1486045	4607	NC_009614	3731693	3759553	True
18	Bacteroides_vulgatus_57955	700038386	700161342	0.00010588235294117647	0.6524540588183894	N	False	0.007246376811594203	0.003444976076555024	1516790	1522988	5225	NC_009614	3807766	3820189	True
19	Bacteroides_vulgatus_57955	700038386	700161342	0.00010588235294117647	0.6524540588183894	N	False	0.007105719237435009	0.0034169392948018903	1542102	1586320	41265	NC_009614	3845583	3918614	True
20	Bacteroides_vulgatus_57955	700038386	700161342	0.00010588235294117647	0.6524540588183894	N	False	0.010294117647058823	0.004723479629994096	1612863	1618017	5081	NC_009614	3992138	4000329	True
21	Bacteroides_vulgatus_57955	700038386	700161342	0.00010588235294117647	0.6524540588183894	N	False	0.013793103448275862	0.004221388367729831	1785042	1791627	6396	NC_009614	4493264	4500110	True
22	Bacteroides_vulgatus_57955	700038386	700161342	0.00010588235294117647	0.6524540588183894	N	False	0.014925373134328358	0.004169035436801213	1833482	1838765	5277	NC_009614	4694322	4700879	True
23	Bacteroides_vulgatus_57955	700038386	700161342	0.00010588235294117647	0.6524540588183894	N	False	0.009824281150159745	0.003431129910453134	1858962	1956313	88892	NC_009614	4725702	4896990	True
24	Bacteroides_vulgatus_57955	700038386	700161342	0.00010588235294117647	0.6524540588183894	N	False	0.016666666666666666	0.004182350480970306	2000666	2003113	2391	NC_009614	5026717	5029858	True
25	Bacteroides_vulgatus_57955	700038386	700161342	0.00010588235294117647	0.6524540588183894	N	False	0.01818181818181818	0.005961358902535373	2035486	2050120	13923	NC_009614	5095236	5142511	True
0	Bacteroides_vulgatus_57955	700038386	700167759	2.5974025974025975e-05	0.8705163171259287	N	True	0.003693181818181818	0.0012880059326333866	35451	61191	25621	NC_009614	84132	126123	False
1	Bacteroides_vulgatus_57955	700038386	700167759	2.5974025974025975e-05	0.8705163171259287	N	True	0.004123711340206186	0.0014983518130056938	150477	157169	6674	NC_009614	340881	357253	True
2	Bacteroides_vulgatus_57955	700038386	700167759	2.5974025974025975e-05	0.8705163171259287	Y	True	0.03076923076923077	0.007518796992481203	348782	350666	1862	NC_009614	759864	761810	False
3	Bacteroides_vulgatus_57955	700038386	700167759	2.5974025974025975e-05	0.8705163171259287	N	True	0.008974358974358974	0.004738519858705954	531969	543798	11607	NC_009614	1416416	1432365	False
4	Bacteroides_vulgatus_57955	700038386	700167759	2.5974025974025975e-05	0.8705163171259287	N	True	0.0057251908396946565	0.0025640340802863173	605406	643604	37441	NC_009614	1600035	1678361	False
5	Bacteroides_vulgatus_57955	700038386	700167759	2.5974025974025975e-05	0.8705163171259287	N	True	0.003067484662576687	0.0005886310124453414	823293	835580	11892	NC_009614	2126820	2140419	False
6	Bacteroides_vulgatus_57955	700038386	700167759	2.5974025974025975e-05	0.8705163171259287	Y	True	0.044444444444444446	0.0093603744149766	1162911	1163559	641	NC_009614	2977822	2978470	False
7	Bacteroides_vulgatus_57955	700038386	700167759	2.5974025974025975e-05	0.8705163171259287	N	True	0.005434782608695652	0.002520584775667955	1220180	1226911	5951	NC_009614	3094366	3104001	False
8	Bacteroides_vulgatus_57955	700038386	700167759	2.5974025974025975e-05	0.8705163171259287	N	True	0.005952380952380952	0.002799457074991517	1259304	1271285	11788	NC_009614	3188357	3217598	False
9	Bacteroides_vulgatus_57955	700038386	700167759	2.5974025974025975e-05	0.8705163171259287	N	True	0.010545454545454545	0.0036553001852686396	1325030	1349053	19971	NC_009614	3334424	3416467	False
10	Bacteroides_vulgatus_57955	700038386	700167759	2.5974025974025975e-05	0.8705163171259287	N	True	0.005960264900662252	0.0020943361864869787	1386340	1397968	10982	NC_009614	3464877	3498971	False
11	Bacteroides_vulgatus_57955	700038386	700167759	2.5974025974025975e-05	0.8705163171259287	N	True	0.018594104308390022	0.007003614768912987	1458136	1497089	30984	NC_009614	3683032	3780137	False
12	Bacteroides_vulgatus_57955	700038386	700167759	2.5974025974025975e-05	0.8705163171259287	N	True	0.008823529411764706	0.0035418175963937855	1508730	1522946	12423	NC_009614	3797384	3820147	True
13	Bacteroides_vulgatus_57955	700038386	700167759	2.5974025974025975e-05	0.8705163171259287	N	True	0.02021276595744681	0.0055658627087198514	1658415	1665600	7007	NC_009614	4116835	4124493	True
14	Bacteroides_vulgatus_57955	700038386	700167759	2.5974025974025975e-05	0.8705163171259287	N	True	0.007407407407407408	0.001996506114299975	1687848	1696209	8014	NC_009614	4153921	4162587	False
15	Bacteroides_vulgatus_57955	700038386	700167759	2.5974025974025975e-05	0.8705163171259287	N	True	0.007772020725388601	0.0031755632844397397	1915453	1933057	13226	NC_009614	4816225	4869830	False
16	Bacteroides_vulgatus_57955	700038386	700167759	2.5974025974025975e-05	0.8705163171259287	N	True	0.0032921810699588477	0.0012560662289466172	1980616	1998427	17515	NC_009614	4992085	5019853	False
17	Bacteroides_vulgatus_57955	700038386	700167759	2.5974025974025975e-05	0.8705163171259287	N	True	0.010555555555555556	0.003711435861749014	2039455	2053141	12933	NC_009614	5099231	5147623	False
0	Bacteroides_vulgatus_57955	700038386	SRR341632	3.361344537815126e-05	0.8696999603054658	N	True	0.0037142857142857142	0.0012144004387511262	35403	61182	25527	NC_009614	84084	126114	True
1	Bacteroides_vulgatus_57955	700038386	SRR341632	3.361344537815126e-05	0.8696999603054658	N	True	0.004166666666666667	0.0015082956259426848	150465	157157	6630	NC_009614	340869	357241	True
2	Bacteroides_vulgatus_57955	700038386	SRR341632	3.361344537815126e-05	0.8696999603054658	Y	True	0.03076923076923077	0.007543103448275862	348779	350657	1856	NC_009614	759861	761801	True
3	Bacteroides_vulgatus_57955	700038386	SRR341632	3.361344537815126e-05	0.8696999603054658	N	True	0.012359550561797753	0.006041828040278854	537238	543798	6455	NC_009614	1425218	1432365	False
4	Bacteroides_vulgatus_57955	700038386	SRR341632	3.361344537815126e-05	0.8696999603054658	N	True	0.005916030534351145	0.0025884613331910123	605442	643640	37474	NC_009614	1600071	1678610	True
5	Bacteroides_vulgatus_57955	700038386	SRR341632	3.361344537815126e-05	0.8696999603054658	N	True	0.003409090909090909	0.00046490004649000463	823293	836686	12906	NC_009614	2126820	2141644	False
6	Bacteroides_vulgatus_57955	700038386	SRR341632	3.361344537815126e-05	0.8696999603054658	Y	True	0.05	0.009884678747940691	1162917	1163550	607	NC_009614	2977828	2978461	True
7	Bacteroides_vulgatus_57955	700038386	SRR341632	3.361344537815126e-05	0.8696999603054658	N	True	0.0064516129032258064	0.002777777777777778	1220174	1226908	6120	NC_009614	3094360	3103998	True
8	Bacteroides_vulgatus_57955	700038386	SRR341632	3.361344537815126e-05	0.8696999603054658	N	True	0.006024096385542169	0.0028176229508196722	1259334	1271285	11712	NC_009614	3188387	3217598	True
9	Bacteroides_vulgatus_57955	700038386	SRR341632	3.361344537815126e-05	0.8696999603054658	N	True	0.014018691588785047	0.004366245893135051	1324909	1348864	23132	NC_009614	3334303	3410757	False
10	Bacteroides_vulgatus_57955	700038386	SRR341632	3.361344537815126e-05	0.8696999603054658	N	True	0.003947368421052632	0.0017070979335130278	1386322	1397911	11130	NC_009614	3464859	3498914	True
11	Bacteroides_vulgatus_57955	700038386	SRR341632	3.361344537815126e-05	0.8696999603054658	N	True	0.018613861386138613	0.0068892125014002464	1458136	1497068	35708	NC_009614	3683032	3780116	True
12	Bacteroides_vulgatus_57955	700038386	SRR341632	3.361344537815126e-05	0.8696999603054658	N	True	0.011111111111111112	0.003914178022615251	1508718	1522925	13796	NC_009614	3797372	3820126	True
13	Bacteroides_vulgatus_57955	700038386	SRR341632	3.361344537815126e-05	0.8696999603054658	N	True	0.02021276595744681	0.005420827389443652	1658379	1665594	7010	NC_009614	4116799	4124487	True
14	Bacteroides_vulgatus_57955	700038386	SRR341632	3.361344537815126e-05	0.8696999603054658	N	True	0.007339449541284404	0.0020848663232769194	1687833	1696209	8154	NC_009614	4153906	4162587	True
16	Bacteroides_vulgatus_57955	700038386	SRR341632	3.361344537815126e-05	0.8696999603054658	N	True	0.012711864406779662	0.004634206623826001	1914823	1933666	16184	NC_009614	4815595	4870439	False
17	Bacteroides_vulgatus_57955	700038386	SRR341632	3.361344537815126e-05	0.8696999603054658	N	True	0.0033707865168539327	0.0012990387113535984	1978924	1998400	19245	NC_009614	4946935	5019826	False
18	Bacteroides_vulgatus_57955	700038386	SRR341632	3.361344537815126e-05	0.8696999603054658	N	True	0.010169491525423728	0.003603321322262259	2039575	2053162	12766	NC_009614	5099351	5147644	True
0	Bacteroides_vulgatus_57955	700038386	SRR341704	8.91089108910891e-05	0.7313913990436971	N	False	0.008888888888888889	0.002263906856403622	33640	36732	3092	NC_009614	82321	88505	True
1	Bacteroides_vulgatus_57955	700038386	SRR341704	8.91089108910891e-05	0.7313913990436971	N	False	0.01568627450980392	0.003218884120171674	140946	144730	3728	NC_009614	324629	333677	True
2	Bacteroides_vulgatus_57955	700038386	SRR341704	8.91089108910891e-05	0.7313913990436971	N	False	0.013008130081300813	0.0037865341379718378	233583	242995	8451	NC_009614	466151	495372	True
3	Bacteroides_vulgatus_57955	700038386	SRR341704	8.91089108910891e-05	0.7313913990436971	N	False	0.01653543307086614	0.005047121354236455	336926	382350	44778	NC_009614	745933	817186	True
4	Bacteroides_vulgatus_57955	700038386	SRR341704	8.91089108910891e-05	0.7313913990436971	Y	False	0.08717948717948718	0.026724449259660527	383790	386575	2769	NC_009614	818626	821852	True
5	Bacteroides_vulgatus_57955	700038386	SRR341704	8.91089108910891e-05	0.7313913990436971	N	False	0.01074523396880416	0.004298262007101476	513479	640496	123073	NC_009614	1396028	1657652	True
6	Bacteroides_vulgatus_57955	700038386	SRR341704	8.91089108910891e-05	0.7313913990436971	N	False	0.0052238805970149255	0.003062318174858368	658544	678336	19593	NC_009614	1713529	1742629	True
7	Bacteroides_vulgatus_57955	700038386	SRR341704	8.91089108910891e-05	0.7313913990436971	N	False	0.007078651685393259	0.002674528158526578	736919	803210	65806	NC_009614	1857183	1978318	True
8	Bacteroides_vulgatus_57955	700038386	SRR341704	8.91089108910891e-05	0.7313913990436971	Y	False	0.12777777777777777	0.041699449252557044	895745	897254	1271	NC_009614	2344905	2346414	True
9	Bacteroides_vulgatus_57955	700038386	SRR341704	8.91089108910891e-05	0.7313913990436971	N	False	0.01629955947136564	0.004820874386091778	897473	931900	33189	NC_009614	2352225	2423441	True
11	Bacteroides_vulgatus_57955	700038386	SRR341704	8.91089108910891e-05	0.7313913990436971	Y	False	0.05285714285714286	0.01887911436196501	1043711	1053877	10117	NC_009614	2605158	2617732	True
12	Bacteroides_vulgatus_57955	700038386	SRR341704	8.91089108910891e-05	0.7313913990436971	N	False	0.013333333333333334	0.004615384615384616	1054777	1073701	18850	NC_009614	2619232	2660854	True
13	Bacteroides_vulgatus_57955	700038386	SRR341704	8.91089108910891e-05	0.7313913990436971	N	False	0.020618556701030927	0.0067846215245443665	1147517	1155139	7517	NC_009614	2927539	2937128	True
14	Bacteroides_vulgatus_57955	700038386	SRR341704	8.91089108910891e-05	0.7313913990436971	N	False	0.006122448979591836	0.0029766567444775185	1220174	1226938	6383	NC_009614	3094360	3104028	True
15	Bacteroides_vulgatus_57955	700038386	SRR341704	8.91089108910891e-05	0.7313913990436971	N	False	0.022110552763819097	0.006532589547856724	1336105	1350133	13624	NC_009614	3347139	3417547	True
16	Bacteroides_vulgatus_57955	700038386	SRR341704	8.91089108910891e-05	0.7313913990436971	N	False	0.008372093023255815	0.003074075298317522	1355617	1386445	30253	NC_009614	3423701	3464982	True
17	Bacteroides_vulgatus_57955	700038386	SRR341704	8.91089108910891e-05	0.7313913990436971	Y	False	0.085	0.025198481187435277	1388206	1391838	2897	NC_009614	3468350	3472294	True
18	Bacteroides_vulgatus_57955	700038386	SRR341704	8.91089108910891e-05	0.7313913990436971	Y	False	0.025423728813559324	0.009433962264150943	1409215	1413727	4452	NC_009614	3526505	3543395	True
19	Bacteroides_vulgatus_57955	700038386	SRR341704	8.91089108910891e-05	0.7313913990436971	N	False	0.016424116424116425	0.005968130769683072	1435265	1470559	34014	NC_009614	3650157	3701919	True
20	Bacteroides_vulgatus_57955	700038386	SRR341704	8.91089108910891e-05	0.7313913990436971	N	False	0.007575757575757576	0.0024881248586292692	1480294	1486033	4421	NC_009614	3733476	3759541	True
21	Bacteroides_vulgatus_57955	700038386	SRR341704	8.91089108910891e-05	0.7313913990436971	N	False	0.006666666666666667	0.003812636165577342	1511296	1516823	5508	NC_009614	3800039	3807799	True
22	Bacteroides_vulgatus_57955	700038386	SRR341704	8.91089108910891e-05	0.7313913990436971	N	False	0.01210762331838565	0.003857922043368365	1627490	1644368	15034	NC_009614	4050857	4081175	True
23	Bacteroides_vulgatus_57955	700038386	SRR341704	8.91089108910891e-05	0.7313913990436971	N	False	0.009558823529411765	0.0033728536385936223	1779812	1789743	9784	NC_009614	4478025	4498142	True
24	Bacteroides_vulgatus_57955	700038386	SRR341704	8.91089108910891e-05	0.7313913990436971	N	False	0.027419354838709678	0.007746308399903171	1880488	1884856	4131	NC_009614	4762074	4768063	True
25	Bacteroides_vulgatus_57955	700038386	SRR341704	8.91089108910891e-05	0.7313913990436971	Y	False	0.05	0.008908685968819599	1918848	1919808	449	NC_009614	4822809	4823769	True
26	Bacteroides_vulgatus_57955	700038386	SRR341704	8.91089108910891e-05	0.7313913990436971	N	False	0.004807692307692308	0.002198876129978011	1957392	1965772	8186	NC_009614	4898069	4906734	True
27	Bacteroides_vulgatus_57955	700038386	SRR341704	8.91089108910891e-05	0.7313913990436971	N	False	0.019659735349716444	0.006590661457918095	1977505	2016838	37629	NC_009614	4945516	5048521	True
28	Bacteroides_vulgatus_57955	700038386	SRR341704	8.91089108910891e-05	0.7313913990436971	N	False	0.006673511293634497	0.0018867924528301887	2043495	2057665	13780	NC_009614	5103398	5162846	True
0	Bacteroides_vulgatus_57955	700038386	SRR413579	4.1666666666666665e-05	0.8669230270690661	N	True	0.0036827195467422098	0.0012447487163528862	35403	61215	25708	NC_009614	84084	126147	True
1	Bacteroides_vulgatus_57955	700038386	SRR413579	4.1666666666666665e-05	0.8669230270690661	N	True	0.004123711340206186	0.0015015015015015015	150459	157169	6660	NC_009614	340863	357253	True
2	Bacteroides_vulgatus_57955	700038386	SRR413579	4.1666666666666665e-05	0.8669230270690661	Y	True	0.03076923076923077	0.007530930607853685	348761	350642	1859	NC_009614	759843	761786	True
3	Bacteroides_vulgatus_57955	700038386	SRR413579	4.1666666666666665e-05	0.8669230270690661	N	True	0.008974358974358974	0.004563065002152389	531927	543762	11615	NC_009614	1416374	1432329	True
4	Bacteroides_vulgatus_57955	700038386	SRR413579	4.1666666666666665e-05	0.8669230270690661	N	True	0.0058823529411764705	0.0026036131774707758	605421	643604	37640	NC_009614	1600050	1678361	True
5	Bacteroides_vulgatus_57955	700038386	SRR413579	4.1666666666666665e-05	0.8669230270690661	N	True	0.0026119402985074628	0.00036469730123997083	817088	836725	19194	NC_009614	2117581	2141683	False
6	Bacteroides_vulgatus_57955	700038386	SRR413579	4.1666666666666665e-05	0.8669230270690661	Y	True	0.044444444444444446	0.0093603744149766	1162911	1163559	641	NC_009614	2977822	2978470	True
7	Bacteroides_vulgatus_57955	700038386	SRR413579	4.1666666666666665e-05	0.8669230270690661	N	True	0.006122448979591836	0.0028169014084507044	1220168	1226911	6390	NC_009614	3094354	3104001	True
8	Bacteroides_vulgatus_57955	700038386	SRR413579	4.1666666666666665e-05	0.8669230270690661	N	True	0.005952380952380952	0.0027999321228576275	1259307	1271285	11786	NC_009614	3188360	3217598	True
9	Bacteroides_vulgatus_57955	700038386	SRR413579	4.1666666666666665e-05	0.8669230270690661	N	True	0.01437308868501529	0.004557652170209141	1324940	1348933	23477	NC_009614	3334334	3416347	True
10	Bacteroides_vulgatus_57955	700038386	SRR413579	4.1666666666666665e-05	0.8669230270690661	N	True	0.00851063829787234	0.0026865671641791043	1386364	1389816	3350	NC_009614	3464901	3470261	False
11	Bacteroides_vulgatus_57955	700038386	SRR413579	4.1666666666666665e-05	0.8669230270690661	Y	True	0.12	0.022408963585434174	1397650	1398007	357	NC_009614	3498653	3499010	False
12	Bacteroides_vulgatus_57955	700038386	SRR413579	4.1666666666666665e-05	0.8669230270690661	N	True	0.018653846153846153	0.0072223894071622025	1458121	1497077	36553	NC_009614	3683017	3780125	True
13	Bacteroides_vulgatus_57955	700038386	SRR413579	4.1666666666666665e-05	0.8669230270690661	N	True	0.010880829015544042	0.003915705538943472	1508730	1522991	14046	NC_009614	3797384	3820192	True
14	Bacteroides_vulgatus_57955	700038386	SRR413579	4.1666666666666665e-05	0.8669230270690661	N	True	0.02021276595744681	0.005420827389443652	1658406	1665594	7010	NC_009614	4116826	4124487	True
15	Bacteroides_vulgatus_57955	700038386	SRR413579	4.1666666666666665e-05	0.8669230270690661	N	True	0.007207207207207207	0.002051158301158301	1687797	1696248	8288	NC_009614	4153870	4162696	True
17	Bacteroides_vulgatus_57955	700038386	SRR413579	4.1666666666666665e-05	0.8669230270690661	N	True	0.013765182186234818	0.004822002619359447	1914859	1933666	16798	NC_009614	4815631	4870439	True
18	Bacteroides_vulgatus_57955	700038386	SRR413579	4.1666666666666665e-05	0.8669230270690661	N	True	0.003345724907063197	0.0012423003261038356	1978954	1998370	19319	NC_009614	4946965	5019796	True
19	Bacteroides_vulgatus_57955	700038386	SRR413579	4.1666666666666665e-05	0.8669230270690661	N	True	0.010497237569060774	0.0037669126691266914	2039404	2053150	13008	NC_009614	5099180	5147632	True
0	Bacteroides_vulgatus_57955	700038386	SRR413601	4.132231404958678e-05	0.8734856451403794	N	True	0.0036827195467422098	0.0013220826690516002	35415	61236	25717	NC_009614	84096	126168	True
1	Bacteroides_vulgatus_57955	700038386	SRR413601	4.132231404958678e-05	0.8734856451403794	N	True	0.004123711340206186	0.0014976785981728321	150441	157136	6677	NC_009614	340845	357220	True
2	Bacteroides_vulgatus_57955	700038386	SRR413601	4.132231404958678e-05	0.8734856451403794	Y	True	0.03076923076923077	0.007458710708577517	348785	350684	1877	NC_009614	759867	761828	True
3	Bacteroides_vulgatus_57955	700038386	SRR413601	4.132231404958678e-05	0.8734856451403794	N	True	0.012359550561797753	0.006513647642679901	537265	543768	6448	NC_009614	1425245	1432335	True
4	Bacteroides_vulgatus_57955	700038386	SRR413601	4.132231404958678e-05	0.8734856451403794	N	True	0.0058823529411764705	0.0025779360565551333	605403	643601	37627	NC_009614	1600032	1678358	True
5	Bacteroides_vulgatus_57955	700038386	SRR413601	4.132231404958678e-05	0.8734856451403794	N	True	0.0033707865168539327	0.00046282011724776306	823344	836713	12964	NC_009614	2126871	2141671	True
6	Bacteroides_vulgatus_57955	700038386	SRR413601	4.132231404958678e-05	0.8734856451403794	Y	True	0.05	0.009868421052631578	1162929	1163544	608	NC_009614	2977840	2978455	True
7	Bacteroides_vulgatus_57955	700038386	SRR413601	4.132231404958678e-05	0.8734856451403794	N	True	0.006122448979591836	0.0028169014084507044	1220171	1226914	6390	NC_009614	3094357	3104004	True
8	Bacteroides_vulgatus_57955	700038386	SRR413601	4.132231404958678e-05	0.8734856451403794	N	True	0.005952380952380952	0.0027999321228576275	1259313	1271291	11786	NC_009614	3188366	3217604	True
9	Bacteroides_vulgatus_57955	700038386	SRR413601	4.132231404958678e-05	0.8734856451403794	N	True	0.01437308868501529	0.004684838160136286	1324943	1348930	23480	NC_009614	3334337	3416344	True
10	Bacteroides_vulgatus_57955	700038386	SRR413601	4.132231404958678e-05	0.8734856451403794	N	True	0.00851063829787234	0.0029850746268656717	1386364	1389816	3350	NC_009614	3464901	3470261	True
11	Bacteroides_vulgatus_57955	700038386	SRR413601	4.132231404958678e-05	0.8734856451403794	Y	True	0.12	0.022408963585434174	1397650	1398007	357	NC_009614	3498653	3499010	True
12	Bacteroides_vulgatus_57955	700038386	SRR413601	4.132231404958678e-05	0.8734856451403794	N	True	0.018618042226487524	0.007286322453880581	1458121	1497107	36644	NC_009614	3683017	3780155	True
13	Bacteroides_vulgatus_57955	700038386	SRR413601	4.132231404958678e-05	0.8734856451403794	N	True	0.0109375	0.003932785126921702	1508757	1522964	13985	NC_009614	3797411	3820165	True
14	Bacteroides_vulgatus_57955	700038386	SRR413601	4.132231404958678e-05	0.8734856451403794	N	True	0.02021276595744681	0.0054441260744985676	1658382	1665540	6980	NC_009614	4116802	4124433	True
15	Bacteroides_vulgatus_57955	700038386	SRR413601	4.132231404958678e-05	0.8734856451403794	N	True	0.007272727272727273	0.0020724125320004875	1687842	1696209	8203	NC_009614	4153915	4162587	True
17	Bacteroides_vulgatus_57955	700038386	SRR413601	4.132231404958678e-05	0.8734856451403794	N	True	0.013765182186234818	0.004821141598714362	1914853	1933615	16801	NC_009614	4815625	4870388	True
18	Bacteroides_vulgatus_57955	700038386	SRR413601	4.132231404958678e-05	0.8734856451403794	N	True	0.0032653061224489797	0.0011856368563685636	1980565	1998358	17712	NC_009614	4992034	5019784	True
19	Bacteroides_vulgatus_57955	700038386	SRR413601	4.132231404958678e-05	0.8734856451403794	N	True	0.010497237569060774	0.0036880522474068383	2039404	2053141	13015	NC_009614	5099180	5147623	True
0	Bacteroides_vulgatus_57955	700038386	SRR413647	6.198347107438017e-05	0.8736989952101415	N	True	0.020833333333333332	0.007467144563918757	20695	24058	3348	NC_009614	68698	72156	False
1	Bacteroides_vulgatus_57955	700038386	SRR413647	6.198347107438017e-05	0.8736989952101415	Y	True	0.03653846153846154	0.013517319065052097	97109	104381	7102	NC_009614	240709	253714	False
2	Bacteroides_vulgatus_57955	700038386	SRR413647	6.198347107438017e-05	0.8736989952101415	Y	True	0.03461538461538462	0.006650544135429262	181239	182913	1654	NC_009614	390781	392469	False
3	Bacteroides_vulgatus_57955	700038386	SRR413647	6.198347107438017e-05	0.8736989952101415	N	True	0.015736040609137057	0.004005975013579576	195884	210881	14728	NC_009614	408731	441497	False
4	Bacteroides_vulgatus_57955	700038386	SRR413647	6.198347107438017e-05	0.8736989952101415	N	True	0.013114754098360656	0.003242241778601204	306884	311207	4318	NC_009614	655992	660878	False
5	Bacteroides_vulgatus_57955	700038386	SRR413647	6.198347107438017e-05	0.8736989952101415	N	True	0.009009009009009009	0.0023945723027803643	423275	430911	7517	NC_009614	1083641	1102199	False
6	Bacteroides_vulgatus_57955	700038386	SRR413647	6.198347107438017e-05	0.8736989952101415	N	True	0.0071979434447300775	0.002535746988800451	507023	535696	28394	NC_009614	1370593	1423676	False
7	Bacteroides_vulgatus_57955	700038386	SRR413647	6.198347107438017e-05	0.8736989952101415	N	True	0.014598540145985401	0.005325199048702306	568096	589724	19342	NC_009614	1471531	1537962	False
8	Bacteroides_vulgatus_57955	700038386	SRR413647	6.198347107438017e-05	0.8736989952101415	N	True	0.011442786069651741	0.003279603656409183	626098	640535	14331	NC_009614	1628237	1657691	False
9	Bacteroides_vulgatus_57955	700038386	SRR413647	6.198347107438017e-05	0.8736989952101415	Y	True	0.03015873015873016	0.01046871282417321	713886	718112	4203	NC_009614	1819477	1823851	False
10	Bacteroides_vulgatus_57955	700038386	SRR413647	6.198347107438017e-05	0.8736989952101415	N	True	0.0125	0.0032490464754908886	968792	975995	7079	NC_009614	2472527	2481633	False
11	Bacteroides_vulgatus_57955	700038386	SRR413647	6.198347107438017e-05	0.8736989952101415	N	True	0.012121212121212121	0.0038623005877413937	1061723	1073710	11910	NC_009614	2642880	2660863	False
12	Bacteroides_vulgatus_57955	700038386	SRR413647	6.198347107438017e-05	0.8736989952101415	N	True	0.011152416356877323	0.004512448132780083	1124971	1144601	19280	NC_009614	2898450	2924372	False
13	Bacteroides_vulgatus_57955	700038386	SRR413647	6.198347107438017e-05	0.8736989952101415	N	True	0.007456140350877193	0.0030066710513952833	1196209	1229464	31929	NC_009614	3019897	3106609	False
14	Bacteroides_vulgatus_57955	700038386	SRR413647	6.198347107438017e-05	0.8736989952101415	N	True	0.018055555555555554	0.0043192102015631425	1286376	1291274	4862	NC_009614	3259899	3264940	False
15	Bacteroides_vulgatus_57955	700038386	SRR413647	6.198347107438017e-05	0.8736989952101415	N	True	0.020555555555555556	0.00617828773168579	1336162	1348966	12463	NC_009614	3347196	3416380	False
16	Bacteroides_vulgatus_57955	700038386	SRR413647	6.198347107438017e-05	0.8736989952101415	N	True	0.009743589743589744	0.0035097571248069634	1509492	1523906	14246	NC_009614	3798146	3821815	False
17	Bacteroides_vulgatus_57955	700038386	SRR413647	6.198347107438017e-05	0.8736989952101415	N	True	0.011842105263157895	0.002479023646071701	1593339	1598604	5244	NC_009614	3969942	3976646	False
18	Bacteroides_vulgatus_57955	700038386	SRR413647	6.198347107438017e-05	0.8736989952101415	N	True	0.012162162162162163	0.0038783015713808092	1627481	1644302	14955	NC_009614	4050848	4081109	False
19	Bacteroides_vulgatus_57955	700038386	SRR413647	6.198347107438017e-05	0.8736989952101415	Y	True	0.03333333333333333	0.004410143329658214	1819996	1821433	907	NC_009614	4677100	4678642	False
20	Bacteroides_vulgatus_57955	700038386	SRR413647	6.198347107438017e-05	0.8736989952101415	N	True	0.005172413793103448	0.0014785608674223755	1887499	1895641	8116	NC_009614	4771506	4784500	False
21	Bacteroides_vulgatus_57955	700038386	SRR413647	6.198347107438017e-05	0.8736989952101415	N	True	0.008045977011494253	0.0022881489663878806	2030635	2043558	12674	NC_009614	5071017	5103461	False
0	Bacteroides_vulgatus_57955	700096865	SRR341696	3.2490974729241876e-05	0.9738187696578868	N	True	0.02982456140350877	0.0075046904315197	239260	243097	3731	NC_009614	491133	495474	False
1	Bacteroides_vulgatus_57955	700096865	SRR341696	3.2490974729241876e-05	0.9738187696578868	N	True	0.010294117647058823	0.001584786053882726	311135	315554	4417	NC_009614	660806	667393	True
2	Bacteroides_vulgatus_57955	700096865	SRR341696	3.2490974729241876e-05	0.9738187696578868	N	True	0.009267241379310344	0.0033109619686800896	514049	547879	33525	NC_009614	1396598	1436622	False
3	Bacteroides_vulgatus_57955	700096865	SRR341696	3.2490974729241876e-05	0.9738187696578868	N	True	0.021794871794871794	0.008170844939647167	1338028	1348864	10770	NC_009614	3353393	3410757	True
0	Bacteroides_vulgatus_57955	700096865	SRR413665	2.8776978417266186e-05	0.9738064471064856	Y	True	0.029310344827586206	0.007432970533581099	239284	243124	3767	NC_009614	491157	495501	True
1	Bacteroides_vulgatus_57955	700096865	SRR413665	2.8776978417266186e-05	0.9738064471064856	N	True	0.010294117647058823	0.001585144927536232	311135	315551	4416	NC_009614	660806	667390	True
2	Bacteroides_vulgatus_57955	700096865	SRR413665	2.8776978417266186e-05	0.9738064471064856	N	True	0.008993576017130621	0.003167929891046897	514046	547867	33776	NC_009614	1396595	1436610	True
3	Bacteroides_vulgatus_57955	700096865	SRR413665	2.8776978417266186e-05	0.9738064471064856	N	True	0.02165605095541401	0.008421247455117527	1338088	1348894	10806	NC_009614	3353453	3410787	True
0	Bacteroides_vulgatus_57955	700097688	700161342	4.330708661417323e-05	0.9671248685564173	Y	True	0.06713483146067416	0.023788203231458048	169089	198195	25685	NC_009614	370004	411261	True
1	Bacteroides_vulgatus_57955	700097688	700161342	4.330708661417323e-05	0.9671248685564173	Y	True	0.09220779220779221	0.02832699619771863	318824	324435	5260	NC_009614	709826	715925	True
2	Bacteroides_vulgatus_57955	700097688	700161342	4.330708661417323e-05	0.9671248685564173	N	True	0.007390300230946882	0.0035727045373347625	1358443	1399720	30789	NC_009614	3426552	3502248	False
0	Bacteroides_vulgatus_57955	700097688	SRR341624	9.547738693467337e-05	0.7529305816700642	N	True	0.013194444444444444	0.00528169014084507	14727	26394	10224	NC_009614	45502	74726	False
1	Bacteroides_vulgatus_57955	700097688	SRR341624	9.547738693467337e-05	0.7529305816700642	N	True	0.009597523219814242	0.0031980496199627132	41655	124871	69730	NC_009614	105092	303823	False
2	Bacteroides_vulgatus_57955	700097688	SRR341624	9.547738693467337e-05	0.7529305816700642	Y	True	0.0676056338028169	0.02352436312565833	169104	198204	25633	NC_009614	370019	411270	False
3	Bacteroides_vulgatus_57955	700097688	SRR341624	9.547738693467337e-05	0.7529305816700642	N	True	0.00397923875432526	0.0014016094342814336	273521	315236	41381	NC_009614	588567	667075	False
4	Bacteroides_vulgatus_57955	700097688	SRR341624	9.547738693467337e-05	0.7529305816700642	Y	True	0.09220779220779221	0.028337771015595283	318827	324438	5258	NC_009614	709829	715928	True
5	Bacteroides_vulgatus_57955	700097688	SRR341624	9.547738693467337e-05	0.7529305816700642	N	True	0.011111111111111112	0.0036482162614754343	347084	381012	33441	NC_009614	758158	815848	False
6	Bacteroides_vulgatus_57955	700097688	SRR341624	9.547738693467337e-05	0.7529305816700642	N	True	0.018367346938775512	0.004484304932735426	399204	402774	3568	NC_009614	873283	878703	False
7	Bacteroides_vulgatus_57955	700097688	SRR341624	9.547738693467337e-05	0.7529305816700642	N	True	0.03	0.008577555396711936	475741	477141	1399	NC_009614	1188909	1190309	False
8	Bacteroides_vulgatus_57955	700097688	SRR341624	9.547738693467337e-05	0.7529305816700642	N	True	0.015384615384615385	0.004324324324324324	635615	642105	6475	NC_009614	1652606	1674963	False
9	Bacteroides_vulgatus_57955	700097688	SRR341624	9.547738693467337e-05	0.7529305816700642	N	True	0.030303030303030304	0.007194244604316547	669115	671488	2363	NC_009614	1725539	1728039	False
10	Bacteroides_vulgatus_57955	700097688	SRR341624	9.547738693467337e-05	0.7529305816700642	N	True	0.009322033898305085	0.00280014000700035	742649	751286	8571	NC_009614	1864451	1874643	False
11	Bacteroides_vulgatus_57955	700097688	SRR341624	9.547738693467337e-05	0.7529305816700642	N	True	0.010362694300518135	0.003480515935303351	777807	792607	14653	NC_009614	1938136	1963754	False
12	Bacteroides_vulgatus_57955	700097688	SRR341624	9.547738693467337e-05	0.7529305816700642	N	True	0.010526315789473684	0.004433586681143685	943902	956916	11052	NC_009614	2436304	2458044	False
13	Bacteroides_vulgatus_57955	700097688	SRR341624	9.547738693467337e-05	0.7529305816700642	N	True	0.03636363636363636	0.010407239819004524	993130	995683	2210	NC_009614	2504370	2510056	False
14	Bacteroides_vulgatus_57955	700097688	SRR341624	9.547738693467337e-05	0.7529305816700642	N	True	0.02142857142857143	0.004873044370351372	1035736	1039636	3899	NC_009614	2593536	2597765	False
15	Bacteroides_vulgatus_57955	700097688	SRR341624	9.547738693467337e-05	0.7529305816700642	N	True	0.0063249727371864775	0.0023322459681107285	1147538	1217923	65602	NC_009614	2927560	3068299	False
16	Bacteroides_vulgatus_57955	700097688	SRR341624	9.547738693467337e-05	0.7529305816700642	N	True	0.009433962264150943	0.002640731675898493	1325999	1344832	15526	NC_009614	3335393	3367658	False
17	Bacteroides_vulgatus_57955	700097688	SRR341624	9.547738693467337e-05	0.7529305816700642	N	True	0.005555555555555556	0.002012072434607646	1373760	1387327	11431	NC_009614	3449679	3466803	False
18	Bacteroides_vulgatus_57955	700097688	SRR341624	9.547738693467337e-05	0.7529305816700642	N	True	0.014730878186968839	0.005104957935146614	1397066	1427328	24486	NC_009614	3497967	3578992	False
19	Bacteroides_vulgatus_57955	700097688	SRR341624	9.547738693467337e-05	0.7529305816700642	N	True	0.014606741573033709	0.0050479973518702415	1476871	1495619	12084	NC_009614	3729978	3778285	False
20	Bacteroides_vulgatus_57955	700097688	SRR341624	9.547738693467337e-05	0.7529305816700642	N	True	0.004116865869853918	0.001318085619871533	1596864	1659261	53866	NC_009614	3974886	4117850	False
22	Bacteroides_vulgatus_57955	700097688	SRR341624	9.547738693467337e-05	0.7529305816700642	N	True	0.007614213197969543	0.0026629561212004895	1755478	1798126	41683	NC_009614	4432927	4508467	False
23	Bacteroides_vulgatus_57955	700097688	SRR341624	9.547738693467337e-05	0.7529305816700642	N	True	0.015217391304347827	0.006798096532970768	2046973	2049916	2942	NC_009614	5116784	5119774	False
0	Bacteroides_vulgatus_57955	700097688	SRR341648	0.00012	0.7592252146390464	N	False	0.013286713286713287	0.005322819122720552	14760	26367	10145	NC_009614	45535	74699	True
1	Bacteroides_vulgatus_57955	700097688	SRR341648	0.00012	0.7592252146390464	N	False	0.009647302904564316	0.0031093005513250513	41670	124898	69469	NC_009614	105107	303850	True
2	Bacteroides_vulgatus_57955	700097688	SRR341648	0.00012	0.7592252146390464	Y	False	0.06751412429378531	0.023521137766664063	169119	198180	25594	NC_009614	370034	411246	True
3	Bacteroides_vulgatus_57955	700097688	SRR341648	0.00012	0.7592252146390464	N	False	0.00525	0.0018521059130196186	273444	303106	29156	NC_009614	579390	652121	True
4	Bacteroides_vulgatus_57955	700097688	SRR341648	0.00012	0.7592252146390464	Y	False	0.09102564102564102	0.028153153153153154	318786	324465	5328	NC_009614	695910	715955	True
5	Bacteroides_vulgatus_57955	700097688	SRR341648	0.00012	0.7592252146390464	N	False	0.011064718162839248	0.003613018811585548	347054	381024	33490	NC_009614	758128	815860	True
6	Bacteroides_vulgatus_57955	700097688	SRR341648	0.00012	0.7592252146390464	N	False	0.018367346938775512	0.0047873838355392846	399249	402804	3551	NC_009614	873328	878733	True
7	Bacteroides_vulgatus_57955	700097688	SRR341648	0.00012	0.7592252146390464	Y	False	0.02857142857142857	0.008253094910591471	475717	477171	1454	NC_009614	1188885	1190339	True
8	Bacteroides_vulgatus_57955	700097688	SRR341648	0.00012	0.7592252146390464	N	False	0.015384615384615385	0.004344453064391001	635627	642084	6445	NC_009614	1652618	1674942	True
9	Bacteroides_vulgatus_57955	700097688	SRR341648	0.00012	0.7592252146390464	Y	False	0.03125	0.007340241796200345	669142	671479	2316	NC_009614	1725566	1728030	True
10	Bacteroides_vulgatus_57955	700097688	SRR341648	0.00012	0.7592252146390464	N	False	0.009322033898305085	0.0028066892761080577	742634	751247	8551	NC_009614	1864436	1874604	True
11	Bacteroides_vulgatus_57955	700097688	SRR341648	0.00012	0.7592252146390464	N	False	0.010416666666666666	0.0034943473792394654	777807	792565	14595	NC_009614	1938136	1963712	True
12	Bacteroides_vulgatus_57955	700097688	SRR341648	0.00012	0.7592252146390464	N	False	0.010526315789473684	0.004427177448500181	943827	956868	11068	NC_009614	2436216	2457996	True
13	Bacteroides_vulgatus_57955	700097688	SRR341648	0.00012	0.7592252146390464	N	False	0.034375	0.008841321544904607	993130	995683	2149	NC_009614	2504370	2510056	True
14	Bacteroides_vulgatus_57955	700097688	SRR341648	0.00012	0.7592252146390464	N	False	0.02142857142857143	0.0045906656465187455	1035661	1039585	3921	NC_009614	2593461	2597714	True
15	Bacteroides_vulgatus_57955	700097688	SRR341648	0.00012	0.7592252146390464	N	False	0.006100217864923747	0.0023016889214072314	1147502	1217962	65604	NC_009614	2927524	3068338	True
16	Bacteroides_vulgatus_57955	700097688	SRR341648	0.00012	0.7592252146390464	N	False	0.009478672985781991	0.0026518336459478687	1326026	1344829	15461	NC_009614	3335420	3367655	True
17	Bacteroides_vulgatus_57955	700097688	SRR341648	0.00012	0.7592252146390464	N	False	0.0055900621118012426	0.0021102611448166712	1373781	1387342	11373	NC_009614	3449700	3466818	True
18	Bacteroides_vulgatus_57955	700097688	SRR341648	0.00012	0.7592252146390464	N	False	0.013793103448275862	0.0048802680011580295	1397048	1427319	24179	NC_009614	3497949	3578983	True
19	Bacteroides_vulgatus_57955	700097688	SRR341648	0.00012	0.7592252146390464	N	False	0.014367816091954023	0.0047522063815342835	1476892	1495583	11784	NC_009614	3729999	3778249	True
20	Bacteroides_vulgatus_57955	700097688	SRR341648	0.00012	0.7592252146390464	N	False	0.004016064257028112	0.0012719552571033089	1596849	1659243	53461	NC_009614	3974871	4117832	True
22	Bacteroides_vulgatus_57955	700097688	SRR341648	0.00012	0.7592252146390464	N	False	0.007337883959044369	0.0026078137827787707	1755436	1797991	41414	NC_009614	4432885	4508332	True
23	Bacteroides_vulgatus_57955	700097688	SRR341648	0.00012	0.7592252146390464	N	False	0.015217391304347827	0.006811989100817439	2046970	2049913	2936	NC_009614	5116781	5119771	True
0	Bacteroides_vulgatus_57955	700097688	ERR912145	6.072874493927126e-05	0.930920891823696	Y	True	0.06713483146067416	0.02382713646096944	169104	198210	25685	NC_009614	370019	411276	True
1	Bacteroides_vulgatus_57955	700097688	ERR912145	6.072874493927126e-05	0.930920891823696	N	True	0.006419753086419753	0.0022796869683565837	273495	303097	29390	NC_009614	579441	652112	True
2	Bacteroides_vulgatus_57955	700097688	ERR912145	6.072874493927126e-05	0.930920891823696	Y	True	0.09220779220779221	0.028185107598552656	318815	324420	5251	NC_009614	709817	715910	True
3	Bacteroides_vulgatus_57955	700097688	ERR912145	6.072874493927126e-05	0.930920891823696	N	True	0.012041884816753926	0.005294506949040371	603475	621110	13599	NC_009614	1596191	1622511	True
4	Bacteroides_vulgatus_57955	700097688	ERR912145	6.072874493927126e-05	0.930920891823696	N	True	0.01130952380952381	0.0051125587531953495	1380503	1393354	12127	NC_009614	3457435	3476592	False
5	Bacteroides_vulgatus_57955	700097688	ERR912145	6.072874493927126e-05	0.930920891823696	N	True	0.012114014251781473	0.0031591899171959695	1838210	1868795	30071	NC_009614	4700324	4738718	True
6	Bacteroides_vulgatus_57955	700097688	ERR912145	6.072874493927126e-05	0.930920891823696	N	True	0.021461187214611873	0.008416775504280946	1903945	1925733	13782	NC_009614	4795857	4854260	False
0	Bacteroides_vulgatus_57955	700098867	700106754	7.116104868913858e-05	0.9612908790959964	N	True	0.015478615071283095	0.004727230019378707	351593	386146	34058	NC_009614	762737	821316	False
1	Bacteroides_vulgatus_57955	700098867	700106754	7.116104868913858e-05	0.9612908790959964	N	True	0.008837209302325582	0.0037925128456080255	525780	542185	16348	NC_009614	1409679	1430654	False
2	Bacteroides_vulgatus_57955	700098867	700106754	7.116104868913858e-05	0.9612908790959964	Y	True	0.08333333333333333	0.010822510822510822	1205344	1205806	462	NC_009614	3043553	3044018	False
3	Bacteroides_vulgatus_57955	700098867	700106754	7.116104868913858e-05	0.9612908790959964	N	True	0.021621621621621623	0.005034856700232378	1247256	1249873	2582	NC_009614	3139474	3142511	False
4	Bacteroides_vulgatus_57955	700098867	700106754	7.116104868913858e-05	0.9612908790959964	N	True	0.011666666666666667	0.004151291512915129	1331093	1340248	8672	NC_009614	3341048	3357008	False
5	Bacteroides_vulgatus_57955	700098867	700106754	7.116104868913858e-05	0.9612908790959964	N	True	0.016216216216216217	0.002370604504148558	1552066	1554649	2531	NC_009614	3868390	3871679	False
6	Bacteroides_vulgatus_57955	700098867	700106754	7.116104868913858e-05	0.9612908790959964	N	True	0.008771929824561403	0.0028222794056611605	1718958	1731749	12047	NC_009614	4308693	4388802	False
0	Bacteroides_vulgatus_57955	700098867	SRR413594	0.00013304721030042919	0.844232953320203	N	False	0.004573170731707317	0.0013396136727021305	140934	164473	23141	NC_009614	324617	364809	True
1	Bacteroides_vulgatus_57955	700098867	SRR413594	0.00013304721030042919	0.844232953320203	N	False	0.006358381502890174	0.0023862551702195354	277899	290471	12572	NC_009614	593264	610910	True
2	Bacteroides_vulgatus_57955	700098867	SRR413594	0.00013304721030042919	0.844232953320203	N	False	0.015510204081632653	0.004657057800571816	351623	386089	33927	NC_009614	762968	821259	True
3	Bacteroides_vulgatus_57955	700098867	SRR413594	0.00013304721030042919	0.844232953320203	N	False	0.014285714285714285	0.005214600882470918	399363	404349	4986	NC_009614	873442	896498	True
4	Bacteroides_vulgatus_57955	700098867	SRR413594	0.00013304721030042919	0.844232953320203	N	False	0.004633529907329402	0.0019651016880933778	484354	571378	84474	NC_009614	1287365	1477188	True
5	Bacteroides_vulgatus_57955	700098867	SRR413594	0.00013304721030042919	0.844232953320203	N	False	0.00695970695970696	0.00335017008555819	608568	628079	19402	NC_009614	1606606	1630414	True
6	Bacteroides_vulgatus_57955	700098867	SRR413594	0.00013304721030042919	0.844232953320203	N	False	0.016176470588235296	0.005341002465078061	684990	689858	4868	NC_009614	1778589	1783644	True
7	Bacteroides_vulgatus_57955	700098867	SRR413594	0.00013304721030042919	0.844232953320203	N	False	0.007262569832402235	0.003075644222776392	838751	851338	12030	NC_009614	2145018	2171129	True
8	Bacteroides_vulgatus_57955	700098867	SRR413594	0.00013304721030042919	0.844232953320203	N	False	0.026993865030674847	0.008176205573168697	888987	901952	11986	NC_009614	2313687	2357015	True
9	Bacteroides_vulgatus_57955	700098867	SRR413594	0.00013304721030042919	0.844232953320203	Y	False	0.07142857142857142	0.012089810017271158	1205314	1205893	579	NC_009614	3043523	3044105	True
10	Bacteroides_vulgatus_57955	700098867	SRR413594	0.00013304721030042919	0.844232953320203	N	False	0.010397553516819572	0.0036033744541947516	1234716	1258576	23589	NC_009614	3113947	3187490	True
11	Bacteroides_vulgatus_57955	700098867	SRR413594	0.00013304721030042919	0.844232953320203	N	False	0.011666666666666667	0.004150334332487895	1331069	1340227	8674	NC_009614	3341024	3356987	True
12	Bacteroides_vulgatus_57955	700098867	SRR413594	0.00013304721030042919	0.844232953320203	N	False	0.010425531914893617	0.0036539691239609027	1421522	1454867	32841	NC_009614	3559540	3674595	True
13	Bacteroides_vulgatus_57955	700098867	SRR413594	0.00013304721030042919	0.844232953320203	N	False	0.018518518518518517	0.010838562464346835	1484236	1488284	3506	NC_009614	3756936	3767817	True
14	Bacteroides_vulgatus_57955	700098867	SRR413594	0.00013304721030042919	0.844232953320203	N	False	0.013513513513513514	0.001984914648670107	1552084	1554655	2519	NC_009614	3868408	3871685	True
15	Bacteroides_vulgatus_57955	700098867	SRR413594	0.00013304721030042919	0.844232953320203	N	False	0.008771929824561403	0.002823685740387011	1718970	1731755	12041	NC_009614	4308705	4388808	True
16	Bacteroides_vulgatus_57955	700098867	SRR413594	0.00013304721030042919	0.844232953320203	N	False	0.018120805369127517	0.006408972561586221	1917106	1928739	9986	NC_009614	4820658	4864449	True
17	Bacteroides_vulgatus_57955	700098867	SRR413594	0.00013304721030042919	0.844232953320203	N	False	0.010294117647058823	0.003296250515039143	2025991	2030908	4854	NC_009614	5063826	5071290	True
0	Bacteroides_vulgatus_57955	700098867	ERR912048	0.00011312217194570136	0.8047965523642439	N	False	0.0035398230088495575	0.0009845645683795973	140898	172876	31486	NC_009614	324581	378526	True
1	Bacteroides_vulgatus_57955	700098867	ERR912048	0.00011312217194570136	0.8047965523642439	N	False	0.005780346820809248	0.002304147465437788	277881	290492	12586	NC_009614	593246	610931	True
2	Bacteroides_vulgatus_57955	700098867	ERR912048	0.00011312217194570136	0.8047965523642439	N	False	0.015368852459016393	0.004760637511458056	351563	386067	33819	NC_009614	762707	820924	True
3	Bacteroides_vulgatus_57955	700098867	ERR912048	0.00011312217194570136	0.8047965523642439	N	False	0.014285714285714285	0.005214600882470918	399351	404337	4986	NC_009614	873430	896486	True
4	Bacteroides_vulgatus_57955	700098867	ERR912048	0.00011312217194570136	0.8047965523642439	N	False	0.008870967741935484	0.003654636820465966	484342	502241	17512	NC_009614	1287353	1332186	True
5	Bacteroides_vulgatus_57955	700098867	ERR912048	0.00011312217194570136	0.8047965523642439	N	False	0.004241071428571428	0.0020038616083076764	525726	628094	95815	NC_009614	1409625	1630429	True
6	Bacteroides_vulgatus_57955	700098867	ERR912048	0.00011312217194570136	0.8047965523642439	N	False	0.016417910447761194	0.005213764337851929	685011	689807	4795	NC_009614	1778610	1783593	True
7	Bacteroides_vulgatus_57955	700098867	ERR912048	0.00011312217194570136	0.8047965523642439	N	False	0.0056179775280898875	0.0028375897179101985	838751	851353	11982	NC_009614	2145018	2171144	True
8	Bacteroides_vulgatus_57955	700098867	ERR912048	0.00011312217194570136	0.8047965523642439	N	False	0.015131578947368421	0.004753102719831001	897488	909516	11361	NC_009614	2352240	2365105	True
9	Bacteroides_vulgatus_57955	700098867	ERR912048	0.00011312217194570136	0.8047965523642439	N	False	0.012857142857142857	0.0035416666666666665	1161360	1166161	4800	NC_009614	2959165	2982324	True
10	Bacteroides_vulgatus_57955	700098867	ERR912048	0.00011312217194570136	0.8047965523642439	N	False	0.0021141649048625794	0.0007356619486213695	1187781	1223674	33983	NC_009614	3005792	3098118	True
11	Bacteroides_vulgatus_57955	700098867	ERR912048	0.00011312217194570136	0.8047965523642439	N	False	0.009876543209876543	0.0035514098669291003	1234599	1258555	23371	NC_009614	3113830	3187469	True
12	Bacteroides_vulgatus_57955	700098867	ERR912048	0.00011312217194570136	0.8047965523642439	N	False	0.027777777777777776	0.006471259992386753	1331093	1333721	2627	NC_009614	3341048	3343775	True
13	Bacteroides_vulgatus_57955	700098867	ERR912048	0.00011312217194570136	0.8047965523642439	N	False	0.019230769230769232	0.010840902431878113	1484206	1488275	3413	NC_009614	3756906	3767808	True
14	Bacteroides_vulgatus_57955	700098867	ERR912048	0.00011312217194570136	0.8047965523642439	N	False	0.013513513513513514	0.0019809825673534074	1552060	1554646	2524	NC_009614	3868384	3871676	True
15	Bacteroides_vulgatus_57955	700098867	ERR912048	0.00011312217194570136	0.8047965523642439	N	False	0.008383233532934131	0.0026340385759197893	1718985	1731767	11769	NC_009614	4308720	4388820	True
16	Bacteroides_vulgatus_57955	700098867	ERR912048	0.00011312217194570136	0.8047965523642439	N	False	0.005759162303664921	0.0019343798824492226	1872761	1886518	13441	NC_009614	4751941	4770349	True
17	Bacteroides_vulgatus_57955	700098867	ERR912048	0.00011312217194570136	0.8047965523642439	N	False	0.009785522788203754	0.0035786014241373015	1917082	1975480	54770	NC_009614	4820634	4925338	True
18	Bacteroides_vulgatus_57955	700098867	ERR912048	0.00011312217194570136	0.8047965523642439	N	False	0.008421052631578947	0.002607184241019699	2026137	2033041	6904	NC_009614	5064277	5089114	True
0	Bacteroides_vulgatus_57955	700098867	donald4-11-30-0_	0.00012796208530805686	0.7646149143155131	N	False	0.019402985074626865	0.006026600166251039	96593	107471	4812	NC_009614	232789	263091	True
1	Bacteroides_vulgatus_57955	700098867	donald4-11-30-0_	0.00012796208530805686	0.7646149143155131	N	False	0.0017543859649122807	0.0005106349549266453	115578	222149	101834	NC_009614	286303	453254	True
2	Bacteroides_vulgatus_57955	700098867	donald4-11-30-0_	0.00012796208530805686	0.7646149143155131	N	False	0.006358381502890174	0.002385496183206107	277893	290471	12576	NC_009614	593258	610910	True
3	Bacteroides_vulgatus_57955	700098867	donald4-11-30-0_	0.00012796208530805686	0.7646149143155131	N	False	0.013075965130759652	0.004099748667581683	351623	408435	56101	NC_009614	762968	903214	True
4	Bacteroides_vulgatus_57955	700098867	donald4-11-30-0_	0.00012796208530805686	0.7646149143155131	N	False	0.018072289156626505	0.006711409395973154	496154	502271	5960	NC_009614	1321219	1332216	True
5	Bacteroides_vulgatus_57955	700098867	donald4-11-30-0_	0.00012796208530805686	0.7646149143155131	N	False	0.006158833063209076	0.002860840542197398	525780	571408	44043	NC_009614	1409679	1477218	True
6	Bacteroides_vulgatus_57955	700098867	donald4-11-30-0_	0.00012796208530805686	0.7646149143155131	N	False	0.00695970695970696	0.0034516511256504046	608550	628070	19411	NC_009614	1606588	1630405	True
7	Bacteroides_vulgatus_57955	700098867	donald4-11-30-0_	0.00012796208530805686	0.7646149143155131	N	False	0.016176470588235296	0.005341002465078061	684990	689858	4868	NC_009614	1778589	1783644	True
8	Bacteroides_vulgatus_57955	700098867	donald4-11-30-0_	0.00012796208530805686	0.7646149143155131	N	False	0.01752577319587629	0.005354375088065379	716547	723644	7097	NC_009614	1822138	1829626	True
9	Bacteroides_vulgatus_57955	700098867	donald4-11-30-0_	0.00012796208530805686	0.7646149143155131	N	False	0.006179775280898876	0.0028375897179101985	838754	851344	11982	NC_009614	2145021	2171135	True
10	Bacteroides_vulgatus_57955	700098867	donald4-11-30-0_	0.00012796208530805686	0.7646149143155131	N	False	0.027607361963190184	0.008419473157719239	888990	901943	11996	NC_009614	2313690	2357006	True
11	Bacteroides_vulgatus_57955	700098867	donald4-11-30-0_	0.00012796208530805686	0.7646149143155131	N	False	0.003183023872679045	0.0009966041635907279	972631	999802	27092	NC_009614	2476576	2514175	True
12	Bacteroides_vulgatus_57955	700098867	donald4-11-30-0_	0.00012796208530805686	0.7646149143155131	Y	False	0.07142857142857142	0.011363636363636364	1205293	1205821	528	NC_009614	3043502	3044033	True
13	Bacteroides_vulgatus_57955	700098867	donald4-11-30-0_	0.00012796208530805686	0.7646149143155131	N	False	0.010397553516819572	0.003646385414458342	1234713	1258570	23585	NC_009614	3113944	3187484	True
14	Bacteroides_vulgatus_57955	700098867	donald4-11-30-0_	0.00012796208530805686	0.7646149143155131	N	False	0.011965811965811967	0.002502175805047868	1294357	1303549	9192	NC_009614	3276381	3286257	True
15	Bacteroides_vulgatus_57955	700098867	donald4-11-30-0_	0.00012796208530805686	0.7646149143155131	N	False	0.012430939226519336	0.004761726219489333	1314295	1341724	26671	NC_009614	3299250	3362688	True
16	Bacteroides_vulgatus_57955	700098867	donald4-11-30-0_	0.00012796208530805686	0.7646149143155131	N	False	0.009929078014184398	0.003082736674622116	1425400	1435457	10056	NC_009614	3574535	3650349	True
17	Bacteroides_vulgatus_57955	700098867	donald4-11-30-0_	0.00012796208530805686	0.7646149143155131	N	False	0.016867469879518072	0.00631670659986931	1472120	1498291	22955	NC_009614	3724478	3781838	True
18	Bacteroides_vulgatus_57955	700098867	donald4-11-30-0_	0.00012796208530805686	0.7646149143155131	N	False	0.013513513513513514	0.001984914648670107	1552084	1554655	2519	NC_009614	3868408	3871685	True
19	Bacteroides_vulgatus_57955	700098867	donald4-11-30-0_	0.00012796208530805686	0.7646149143155131	N	False	0.0038461538461538464	0.0013136288998357964	1630433	1646888	12180	NC_009614	4053894	4101688	True
20	Bacteroides_vulgatus_57955	700098867	donald4-11-30-0_	0.00012796208530805686	0.7646149143155131	N	False	0.008771929824561403	0.0028241548301353933	1718973	1731758	12039	NC_009614	4308708	4388811	True
21	Bacteroides_vulgatus_57955	700098867	donald4-11-30-0_	0.00012796208530805686	0.7646149143155131	N	False	0.011530398322851153	0.00445913499017743	1904764	1939845	32069	NC_009614	4796874	4877283	True
22	Bacteroides_vulgatus_57955	700098867	donald4-11-30-0_	0.00012796208530805686	0.7646149143155131	N	False	0.010294117647058823	0.0037305699481865284	2026155	2030980	4825	NC_009614	5064295	5087053	True
0	Bacteroides_vulgatus_57955	700099512	ERR912068	1.5625e-05	0.9961609894271574	Y	True	0.041891891891891894	0.016172506738544475	36222	42648	5194	NC_009614	87995	106091	False
0	Bacteroides_vulgatus_57955	700099512	ERR912161	2.5e-05	0.996420688420927	Y	True	0.03888888888888889	0.015235457063711912	36213	42630	5054	NC_009614	87986	106073	True
0	Bacteroides_vulgatus_57955	700100022	SRR413593	0.0001509433962264151	0.7766326362108658	Y	False	0.04	0.015032884434700909	195164	198411	3193	NC_009614	407891	411477	True
1	Bacteroides_vulgatus_57955	700100022	SRR413593	0.0001509433962264151	0.7766326362108658	N	False	0.00272	0.00092109303039607	202154	260868	45598	NC_009614	431869	543112	True
2	Bacteroides_vulgatus_57955	700100022	SRR413593	0.0001509433962264151	0.7766326362108658	Y	False	0.03636363636363636	0.0062266500622665	403425	404646	803	NC_009614	893738	896795	True
3	Bacteroides_vulgatus_57955	700100022	SRR413593	0.0001509433962264151	0.7766326362108658	N	False	0.02	0.006907545164718385	448200	450434	1882	NC_009614	1132779	1147838	True
4	Bacteroides_vulgatus_57955	700100022	SRR413593	0.0001509433962264151	0.7766326362108658	N	False	0.006060606060606061	0.0019411676870240407	551253	560303	6697	NC_009614	1440588	1453063	True
5	Bacteroides_vulgatus_57955	700100022	SRR413593	0.0001509433962264151	0.7766326362108658	N	False	0.016352201257861635	0.004236584150191062	784532	798430	12038	NC_009614	1950698	1970704	True
6	Bacteroides_vulgatus_57955	700100022	SRR413593	0.0001509433962264151	0.7766326362108658	N	False	0.0019035532994923859	0.0004704690214244354	802315	877628	55264	NC_009614	1975737	2254072	True
7	Bacteroides_vulgatus_57955	700100022	SRR413593	0.0001509433962264151	0.7766326362108658	N	False	0.00569620253164557	0.002070393374741201	952488	997624	35259	NC_009614	2453005	2511997	True
8	Bacteroides_vulgatus_57955	700100022	SRR413593	0.0001509433962264151	0.7766326362108658	N	False	0.010169491525423728	0.0017322444939371442	1130799	1135036	4041	NC_009614	2904699	2910101	True
9	Bacteroides_vulgatus_57955	700100022	SRR413593	0.0001509433962264151	0.7766326362108658	N	False	0.013043478260869565	0.004136175628380528	1220861	1237614	9429	NC_009614	3095047	3117078	True
10	Bacteroides_vulgatus_57955	700100022	SRR413593	0.0001509433962264151	0.7766326362108658	N	False	0.005095541401273885	0.00184212950170397	1260859	1273802	10857	NC_009614	3190434	3236686	True
11	Bacteroides_vulgatus_57955	700100022	SRR413593	0.0001509433962264151	0.7766326362108658	Y	False	0.045454545454545456	0.011134307585247043	1346368	1348672	1437	NC_009614	3408261	3410565	True
12	Bacteroides_vulgatus_57955	700100022	SRR413593	0.0001509433962264151	0.7766326362108658	Y	False	0.02857142857142857	0.008861940298507462	1400082	1402500	2144	NC_009614	3507584	3510002	True
13	Bacteroides_vulgatus_57955	700100022	SRR413593	0.0001509433962264151	0.7766326362108658	N	False	0.010194174757281554	0.0031545741324921135	1439933	1457104	13948	NC_009614	3655134	3681806	True
14	Bacteroides_vulgatus_57955	700100022	SRR413593	0.0001509433962264151	0.7766326362108658	N	False	0.002201467645096731	0.0008802653768462408	1497521	1661550	107922	NC_009614	3780569	4120337	True
15	Bacteroides_vulgatus_57955	700100022	SRR413593	0.0001509433962264151	0.7766326362108658	N	False	0.007251908396946565	0.003118950311895031	1919790	1946035	18596	NC_009614	4823751	4883576	True
0	Bacteroides_vulgatus_57955	700100022	SRR413666	0.00012658227848101267	0.7657974213032872	Y	False	0.0375	0.014678326046221112	195152	198405	3202	NC_009614	407879	411471	True
1	Bacteroides_vulgatus_57955	700100022	SRR413666	0.00012658227848101267	0.7657974213032872	N	False	0.0026984126984126986	0.0009149928107707726	202133	260874	45902	NC_009614	431848	543118	True
2	Bacteroides_vulgatus_57955	700100022	SRR413666	0.00012658227848101267	0.7657974213032872	Y	False	0.03636363636363636	0.006273525721455458	403377	404592	797	NC_009614	893690	896741	True
3	Bacteroides_vulgatus_57955	700100022	SRR413666	0.00012658227848101267	0.7657974213032872	N	False	0.02	0.006329113924050633	448188	450416	1896	NC_009614	1132767	1147820	True
4	Bacteroides_vulgatus_57955	700100022	SRR413666	0.00012658227848101267	0.7657974213032872	N	False	0.006666666666666667	0.0019863791146424517	551250	560606	7048	NC_009614	1440585	1453366	True
5	Bacteroides_vulgatus_57955	700100022	SRR413666	0.00012658227848101267	0.7657974213032872	N	False	0.008	0.0028596961572832885	672982	681861	5595	NC_009614	1735479	1762617	True
6	Bacteroides_vulgatus_57955	700100022	SRR413666	0.00012658227848101267	0.7657974213032872	N	False	0.013551401869158878	0.003538614353116464	784544	802631	16108	NC_009614	1950710	1977739	True
7	Bacteroides_vulgatus_57955	700100022	SRR413666	0.00012658227848101267	0.7657974213032872	N	False	0.001910828025477707	0.0005175517551755176	815792	877610	44440	NC_009614	2115763	2254054	True
8	Bacteroides_vulgatus_57955	700100022	SRR413666	0.00012658227848101267	0.7657974213032872	N	False	0.0063025210084033615	0.0022281137184115524	952461	997576	35456	NC_009614	2452978	2511949	True
9	Bacteroides_vulgatus_57955	700100022	SRR413666	0.00012658227848101267	0.7657974213032872	N	False	0.010344827586206896	0.0017526289434151227	1130844	1135027	3994	NC_009614	2904744	2910092	True
10	Bacteroides_vulgatus_57955	700100022	SRR413666	0.00012658227848101267	0.7657974213032872	N	False	0.012949640287769784	0.004091052134690024	1220876	1237647	9533	NC_009614	3095062	3117111	True
11	Bacteroides_vulgatus_57955	700100022	SRR413666	0.00012658227848101267	0.7657974213032872	N	False	0.005031446540880503	0.0019169329073482429	1260868	1273760	10955	NC_009614	3190443	3236644	True
12	Bacteroides_vulgatus_57955	700100022	SRR413666	0.00012658227848101267	0.7657974213032872	Y	False	0.04782608695652174	0.014227642276422764	1346392	1348702	1476	NC_009614	3408285	3410595	True
13	Bacteroides_vulgatus_57955	700100022	SRR413666	0.00012658227848101267	0.7657974213032872	N	False	0.006625258799171843	0.0022825635856998875	1399941	1457092	33734	NC_009614	3507443	3681794	True
14	Bacteroides_vulgatus_57955	700100022	SRR413666	0.00012658227848101267	0.7657974213032872	N	False	0.002251655629139073	0.0008664233307524978	1496810	1661544	108492	NC_009614	3779858	4120331	True
15	Bacteroides_vulgatus_57955	700100022	SRR413666	0.00012658227848101267	0.7657974213032872	N	False	0.0076045627376425855	0.003114428394995436	1919739	1945987	18623	NC_009614	4823700	4883528	True
0	Bacteroides_vulgatus_57955	700100022	ERR912000	9.493670886075949e-05	0.7597171110396745	Y	True	0.041463414634146344	0.015721331689272502	195158	198432	3244	NC_009614	407885	411498	False
1	Bacteroides_vulgatus_57955	700100022	ERR912000	9.493670886075949e-05	0.7597171110396745	N	True	0.0026813880126182964	0.0009094255461966524	202157	260862	46183	NC_009614	431872	543106	False
2	Bacteroides_vulgatus_57955	700100022	ERR912000	9.493670886075949e-05	0.7597171110396745	Y	True	0.03636363636363636	0.006369426751592357	403392	404595	785	NC_009614	893705	896744	False
3	Bacteroides_vulgatus_57955	700100022	ERR912000	9.493670886075949e-05	0.7597171110396745	N	True	0.02	0.005319148936170213	448179	450389	1880	NC_009614	1132758	1147793	False
4	Bacteroides_vulgatus_57955	700100022	ERR912000	9.493670886075949e-05	0.7597171110396745	N	True	0.006603773584905661	0.0019553072625698325	551271	560693	7160	NC_009614	1440606	1453603	False
5	Bacteroides_vulgatus_57955	700100022	ERR912000	9.493670886075949e-05	0.7597171110396745	N	True	0.00909090909090909	0.0029575504523312456	667342	681870	5748	NC_009614	1723168	1762626	False
7	Bacteroides_vulgatus_57955	700100022	ERR912000	9.493670886075949e-05	0.7597171110396745	N	True	0.016149068322981366	0.004181013280865716	784490	798451	12198	NC_009614	1950656	1970725	False
8	Bacteroides_vulgatus_57955	700100022	ERR912000	9.493670886075949e-05	0.7597171110396745	N	True	0.002103960396039604	0.000529296564865294	802324	878582	56679	NC_009614	1975746	2255026	False
9	Bacteroides_vulgatus_57955	700100022	ERR912000	9.493670886075949e-05	0.7597171110396745	N	True	0.006418219461697723	0.0024754540650293437	952422	997561	35953	NC_009614	2452939	2511934	False
10	Bacteroides_vulgatus_57955	700100022	ERR912000	9.493670886075949e-05	0.7597171110396745	N	True	0.010344827586206896	0.0015151515151515152	1130829	1134949	3960	NC_009614	2904729	2910014	False
11	Bacteroides_vulgatus_57955	700100022	ERR912000	9.493670886075949e-05	0.7597171110396745	N	True	0.012857142857142857	0.004079071226859115	1220864	1237611	9561	NC_009614	3095050	3117075	False
12	Bacteroides_vulgatus_57955	700100022	ERR912000	9.493670886075949e-05	0.7597171110396745	N	True	0.0049382716049382715	0.001881720430107527	1260874	1273772	11160	NC_009614	3190449	3236656	False
13	Bacteroides_vulgatus_57955	700100022	ERR912000	9.493670886075949e-05	0.7597171110396745	Y	True	0.04782608695652174	0.01456953642384106	1346392	1348681	1510	NC_009614	3408285	3410574	False
14	Bacteroides_vulgatus_57955	700100022	ERR912000	9.493670886075949e-05	0.7597171110396745	N	True	0.006776180698151951	0.0023446658851113715	1399980	1457113	34120	NC_009614	3507482	3681815	False
15	Bacteroides_vulgatus_57955	700100022	ERR912000	9.493670886075949e-05	0.7597171110396745	N	True	0.0022905759162303663	0.0009098518761145685	1496810	1661568	109908	NC_009614	3779858	4120355	False
16	Bacteroides_vulgatus_57955	700100022	ERR912000	9.493670886075949e-05	0.7597171110396745	N	True	0.007196969696969697	0.003153899609771743	1919766	1946029	18707	NC_009614	4823727	4883570	False
0	Bacteroides_vulgatus_57955	700100022	ERR912197	0.00018666666666666666	0.7254513855363522	Y	False	0.0375	0.014415543716703227	195137	198390	3191	NC_009614	407864	411456	True
1	Bacteroides_vulgatus_57955	700100022	ERR912197	0.00018666666666666666	0.7254513855363522	N	False	0.0022435897435897434	0.0007685888708331503	202139	260862	45538	NC_009614	431854	543106	True
2	Bacteroides_vulgatus_57955	700100022	ERR912197	0.00018666666666666666	0.7254513855363522	N	False	0.0024242424242424242	0.0009585295029742606	403431	460062	35471	NC_009614	893744	1163160	True
3	Bacteroides_vulgatus_57955	700100022	ERR912197	0.00018666666666666666	0.7254513855363522	N	False	0.0037267080745341614	0.0016378203709441813	551232	586921	22591	NC_009614	1440567	1533427	True
4	Bacteroides_vulgatus_57955	700100022	ERR912197	0.00018666666666666666	0.7254513855363522	N	False	0.016352201257861635	0.0042292064018575335	784526	798394	12059	NC_009614	1950692	1970668	True
5	Bacteroides_vulgatus_57955	700100022	ERR912197	0.00018666666666666666	0.7254513855363522	N	False	0.0019851116625310174	0.000530832522339202	802339	878621	56515	NC_009614	1975761	2255065	True
6	Bacteroides_vulgatus_57955	700100022	ERR912197	0.00018666666666666666	0.7254513855363522	N	False	0.006458333333333333	0.0024062001622786157	952443	997585	35741	NC_009614	2452960	2511958	True
7	Bacteroides_vulgatus_57955	700100022	ERR912197	0.00018666666666666666	0.7254513855363522	N	False	0.016666666666666666	0.004160887656033287	1069930	1073245	2884	NC_009614	2656989	2660398	True
8	Bacteroides_vulgatus_57955	700100022	ERR912197	0.00018666666666666666	0.7254513855363522	N	False	0.010344827586206896	0.0017543859649122807	1130844	1135018	3990	NC_009614	2904744	2910083	True
9	Bacteroides_vulgatus_57955	700100022	ERR912197	0.00018666666666666666	0.7254513855363522	N	False	0.012949640287769784	0.00409534810458889	1220885	1237632	9523	NC_009614	3095071	3117096	True
10	Bacteroides_vulgatus_57955	700100022	ERR912197	0.00018666666666666666	0.7254513855363522	N	False	0.0049382716049382715	0.0022393407380867075	1260877	1273820	11164	NC_009614	3190452	3236704	True
11	Bacteroides_vulgatus_57955	700100022	ERR912197	0.00018666666666666666	0.7254513855363522	Y	False	0.075	0.02976190476190476	1348090	1348594	504	NC_009614	3409983	3410487	True
12	Bacteroides_vulgatus_57955	700100022	ERR912197	0.00018666666666666666	0.7254513855363522	Y	False	0.02631578947368421	0.008421052631578947	1399881	1402521	2375	NC_009614	3507383	3510023	True
13	Bacteroides_vulgatus_57955	700100022	ERR912197	0.00018666666666666666	0.7254513855363522	N	False	0.010679611650485437	0.003150959610426812	1439945	1457071	13964	NC_009614	3655146	3681773	True
14	Bacteroides_vulgatus_57955	700100022	ERR912197	0.00018666666666666666	0.7254513855363522	N	False	0.0023985239852398524	0.0009675366008911521	1496810	1678243	117825	NC_009614	3779858	4141126	True
15	Bacteroides_vulgatus_57955	700100022	ERR912197	0.00018666666666666666	0.7254513855363522	N	False	0.010755813953488373	0.0042097365788596195	1908994	1946032	23992	NC_009614	4808266	4883573	True
16	Bacteroides_vulgatus_57955	700100022	ERR912197	0.00018666666666666666	0.7254513855363522	N	False	0.013043478260869565	0.006092523750516316	2046444	2057656	9684	NC_009614	5116255	5162837	True
0	Bacteroides_vulgatus_57955	700101581	ERR912199	0.00024375	0.8458769784504637	N	False	0.005263157894736842	0.0017748853719863926	358582	376720	13522	NC_009614	770621	803205	True
2	Bacteroides_vulgatus_57955	700101581	ERR912199	0.00024375	0.8458769784504637	N	False	0.0044362292051756	0.001857459097732882	483424	534787	39301	NC_009614	1202491	1422766	True
3	Bacteroides_vulgatus_57955	700101581	ERR912199	0.00024375	0.8458769784504637	Y	False	0.0376	0.011825249096682361	572587	586117	9133	NC_009614	1478829	1532623	True
4	Bacteroides_vulgatus_57955	700101581	ERR912199	0.00024375	0.8458769784504637	N	False	0.005477031802120141	0.0018616352201257862	599769	651451	39750	NC_009614	1585481	1693235	True
5	Bacteroides_vulgatus_57955	700101581	ERR912199	0.00024375	0.8458769784504637	Y	False	0.06585365853658537	0.02193358657027325	936526	944925	8161	NC_009614	2428722	2437447	True
6	Bacteroides_vulgatus_57955	700101581	ERR912199	0.00024375	0.8458769784504637	N	False	0.011403508771929825	0.003535291966353773	989609	1002995	8203	NC_009614	2500202	2518806	True
7	Bacteroides_vulgatus_57955	700101581	ERR912199	0.00024375	0.8458769784504637	Y	False	0.08571428571428572	0.03051438535309503	1117779	1119441	1147	NC_009614	2864245	2872963	True
8	Bacteroides_vulgatus_57955	700101581	ERR912199	0.00024375	0.8458769784504637	N	False	0.006796116504854369	0.0015796703296703297	1123234	1143497	14560	NC_009614	2896586	2923112	True
9	Bacteroides_vulgatus_57955	700101581	ERR912199	0.00024375	0.8458769784504637	Y	False	0.04791666666666667	0.017442993568505163	1144031	1159740	10262	NC_009614	2923802	2945069	True
10	Bacteroides_vulgatus_57955	700101581	ERR912199	0.00024375	0.8458769784504637	N	False	0.014655172413793103	0.00441422094965402	1321411	1348237	8382	NC_009614	3311203	3410130	True
11	Bacteroides_vulgatus_57955	700101581	ERR912199	0.00024375	0.8458769784504637	N	False	0.026451612903225806	0.010750623920138222	1473542	1496014	10418	NC_009614	3725900	3778782	True
12	Bacteroides_vulgatus_57955	700101581	ERR912199	0.00024375	0.8458769784504637	Y	False	0.085	0.026031325832781824	1496299	1502145	4533	NC_009614	3779067	3786166	True
13	Bacteroides_vulgatus_57955	700101581	ERR912199	0.00024375	0.8458769784504637	N	False	0.004484304932735426	0.0017115397274702125	1571604	1589309	15191	NC_009614	3893477	3940110	True
14	Bacteroides_vulgatus_57955	700101581	ERR912199	0.00024375	0.8458769784504637	Y	False	0.045816733067729085	0.017087709338631848	1879352	1904950	17615	NC_009614	4760680	4797060	True
15	Bacteroides_vulgatus_57955	700101581	ERR912199	0.00024375	0.8458769784504637	N	False	0.006741573033707865	0.001976585069180477	2006314	2030278	13154	NC_009614	5036379	5070660	True
0	Bacteroides_vulgatus_57955	700105153	700167759	1.646090534979424e-05	0.9169962110237762	N	True	0.0036619718309859155	0.0012786237359060793	35412	61236	25809	NC_009614	84093	126168	True
1	Bacteroides_vulgatus_57955	700105153	700167759	1.646090534979424e-05	0.9169962110237762	Y	True	0.032	0.007282913165266107	348830	350615	1785	NC_009614	759912	761759	True
2	Bacteroides_vulgatus_57955	700105153	700167759	1.646090534979424e-05	0.9169962110237762	N	True	0.01	0.005241407116218123	531960	541933	9921	NC_009614	1416407	1430402	False
3	Bacteroides_vulgatus_57955	700105153	700167759	1.646090534979424e-05	0.9169962110237762	N	True	0.0062146892655367235	0.0025703534898510786	605421	643595	37738	NC_009614	1600050	1678352	True
4	Bacteroides_vulgatus_57955	700105153	700167759	1.646090534979424e-05	0.9169962110237762	N	True	0.0026845637583892616	0.0003686635944700461	823338	834455	10850	NC_009614	2126865	2139290	False
5	Bacteroides_vulgatus_57955	700105153	700167759	1.646090534979424e-05	0.9169962110237762	Y	True	0.06	0.01366120218579235	1163184	1163550	366	NC_009614	2978095	2978461	False
6	Bacteroides_vulgatus_57955	700105153	700167759	1.646090534979424e-05	0.9169962110237762	N	True	0.006470588235294118	0.0029404351844072923	1259328	1271234	11903	NC_009614	3188381	3217547	True
7	Bacteroides_vulgatus_57955	700105153	700167759	1.646090534979424e-05	0.9169962110237762	N	True	0.005960264900662252	0.0020884409334422957	1386346	1397965	11013	NC_009614	3464883	3498968	True
8	Bacteroides_vulgatus_57955	700105153	700167759	1.646090534979424e-05	0.9169962110237762	N	True	0.023809523809523808	0.009577015163607342	1483504	1484764	1253	NC_009614	3755916	3758272	False
9	Bacteroides_vulgatus_57955	700105153	700167759	1.646090534979424e-05	0.9169962110237762	N	True	0.0058823529411764705	0.0016150740242261105	1687839	1695390	7430	NC_009614	4153912	4161768	False
10	Bacteroides_vulgatus_57955	700105153	700167759	1.646090534979424e-05	0.9169962110237762	N	True	0.0049079754601227	0.0019057990743261638	1918629	1932631	11019	NC_009614	4822590	4869093	False
11	Bacteroides_vulgatus_57955	700105153	700167759	1.646090534979424e-05	0.9169962110237762	N	True	0.0030534351145038168	0.0011198208286674132	1978924	1998400	18753	NC_009614	4946935	5019826	False
12	Bacteroides_vulgatus_57955	700105153	700167759	1.646090534979424e-05	0.9169962110237762	N	True	0.01267605633802817	0.005020584396023697	2039446	2049829	9959	NC_009614	5099222	5119687	False
0	Bacteroides_vulgatus_57955	700105153	SRR341632	1.6666666666666667e-05	0.9145769661534957	N	True	0.003693181818181818	0.001247125764838848	35418	61245	25659	NC_009614	84099	126177	True
1	Bacteroides_vulgatus_57955	700105153	SRR341632	1.6666666666666667e-05	0.9145769661534957	Y	True	0.032	0.007856341189674524	348836	350618	1782	NC_009614	759918	761762	True
2	Bacteroides_vulgatus_57955	700105153	SRR341632	1.6666666666666667e-05	0.9145769661534957	N	True	0.00859375	0.004903964037597058	531966	541939	9788	NC_009614	1416413	1430408	True
3	Bacteroides_vulgatus_57955	700105153	SRR341632	1.6666666666666667e-05	0.9145769661534957	N	True	0.006226415094339623	0.0026274582658775444	605403	643601	37679	NC_009614	1600032	1678358	True
4	Bacteroides_vulgatus_57955	700105153	SRR341632	1.6666666666666667e-05	0.9145769661534957	N	True	0.0022222222222222222	0.00042750702332966896	823290	841006	16374	NC_009614	2126817	2147908	False
6	Bacteroides_vulgatus_57955	700105153	SRR341632	1.6666666666666667e-05	0.9145769661534957	N	True	0.00650887573964497	0.002946624010776225	1259322	1271282	11878	NC_009614	3188375	3217595	True
7	Bacteroides_vulgatus_57955	700105153	SRR341632	1.6666666666666667e-05	0.9145769661534957	N	True	0.004081632653061225	0.001756819232547388	1386355	1397938	10815	NC_009614	3464892	3498941	True
8	Bacteroides_vulgatus_57955	700105153	SRR341632	1.6666666666666667e-05	0.9145769661534957	Y	True	0.02631578947368421	0.009556907037358819	1483483	1484767	1151	NC_009614	3755895	3758275	True
9	Bacteroides_vulgatus_57955	700105153	SRR341632	1.6666666666666667e-05	0.9145769661534957	N	True	0.005940594059405941	0.0016214025131738954	1687854	1695444	7401	NC_009614	4153927	4161822	True
11	Bacteroides_vulgatus_57955	700105153	SRR341632	1.6666666666666667e-05	0.9145769661534957	N	True	0.008092485549132947	0.0031324077209617337	1918629	1933627	11812	NC_009614	4822590	4870400	False
12	Bacteroides_vulgatus_57955	700105153	SRR341632	1.6666666666666667e-05	0.9145769661534957	N	True	0.002880658436213992	0.0010279840091376355	1980583	1998358	17510	NC_009614	4992052	5019784	False
13	Bacteroides_vulgatus_57955	700105153	SRR341632	1.6666666666666667e-05	0.9145769661534957	N	True	0.012318840579710146	0.004820512820512821	2039578	2049805	9750	NC_009614	5099354	5119663	True
0	Bacteroides_vulgatus_57955	700105153	SRR341704	7.978723404255319e-05	0.7130797259000465	N	False	0.008888888888888889	0.002246469833119384	33679	36795	3116	NC_009614	82360	88568	True
1	Bacteroides_vulgatus_57955	700105153	SRR341704	7.978723404255319e-05	0.7130797259000465	N	False	0.0052863436123348016	0.0014812986051104802	140934	157136	16202	NC_009614	324617	357220	True
2	Bacteroides_vulgatus_57955	700105153	SRR341704	7.978723404255319e-05	0.7130797259000465	N	False	0.012244897959183673	0.00333091962346126	233526	242989	6905	NC_009614	466094	495366	True
3	Bacteroides_vulgatus_57955	700105153	SRR341704	7.978723404255319e-05	0.7130797259000465	N	False	0.018035714285714287	0.005375790935747723	342923	382386	38878	NC_009614	753980	817222	True
4	Bacteroides_vulgatus_57955	700105153	SRR341704	7.978723404255319e-05	0.7130797259000465	Y	False	0.08717948717948718	0.026899309342057434	383820	386587	2751	NC_009614	818656	821864	True
5	Bacteroides_vulgatus_57955	700105153	SRR341704	7.978723404255319e-05	0.7130797259000465	N	False	0.01013633669235329	0.0040879663618767935	513443	640496	119864	NC_009614	1395992	1657652	True
6	Bacteroides_vulgatus_57955	700105153	SRR341704	7.978723404255319e-05	0.7130797259000465	N	False	0.00494296577946768	0.0030711571495497373	658499	678342	19211	NC_009614	1713484	1742635	True
7	Bacteroides_vulgatus_57955	700105153	SRR341704	7.978723404255319e-05	0.7130797259000465	N	False	0.007236842105263158	0.002722809105787829	735434	803192	67210	NC_009614	1855625	1978300	True
8	Bacteroides_vulgatus_57955	700105153	SRR341704	7.978723404255319e-05	0.7130797259000465	N	False	0.01648590021691974	0.004785115615526363	897455	931840	33646	NC_009614	2352207	2423381	True
9	Bacteroides_vulgatus_57955	700105153	SRR341704	7.978723404255319e-05	0.7130797259000465	Y	False	0.05217391304347826	0.018416574917425682	1043696	1053865	9991	NC_009614	2605143	2617720	True
10	Bacteroides_vulgatus_57955	700105153	SRR341704	7.978723404255319e-05	0.7130797259000465	N	False	0.012840466926070038	0.0046435544298453904	1054723	1073770	18951	NC_009614	2619178	2660923	True
11	Bacteroides_vulgatus_57955	700105153	SRR341704	7.978723404255319e-05	0.7130797259000465	N	False	0.020731707317073172	0.006432381550047066	1147529	1153990	6374	NC_009614	2927551	2935979	True
12	Bacteroides_vulgatus_57955	700105153	SRR341704	7.978723404255319e-05	0.7130797259000465	N	False	0.0066945606694560665	0.002582247540951292	1324789	1386412	50731	NC_009614	3334183	3464949	True
13	Bacteroides_vulgatus_57955	700105153	SRR341704	7.978723404255319e-05	0.7130797259000465	Y	False	0.08536585365853659	0.026243093922651933	1388278	1391832	2896	NC_009614	3468437	3472288	True
14	Bacteroides_vulgatus_57955	700105153	SRR341704	7.978723404255319e-05	0.7130797259000465	N	False	0.020454545454545454	0.004501800720288115	1409242	1413715	3332	NC_009614	3526532	3543383	True
15	Bacteroides_vulgatus_57955	700105153	SRR341704	7.978723404255319e-05	0.7130797259000465	N	False	0.010167130919220056	0.003829476840782915	1435289	1493113	49354	NC_009614	3650181	3775689	True
16	Bacteroides_vulgatus_57955	700105153	SRR341704	7.978723404255319e-05	0.7130797259000465	Y	False	0.05454545454545454	0.015295576684580404	1494215	1497281	2419	NC_009614	3776881	3780329	True
17	Bacteroides_vulgatus_57955	700105153	SRR341704	7.978723404255319e-05	0.7130797259000465	N	False	0.005521472392638037	0.0021724598930481284	1508760	1522946	11968	NC_009614	3797414	3820147	True
18	Bacteroides_vulgatus_57955	700105153	SRR341704	7.978723404255319e-05	0.7130797259000465	N	False	0.0064516129032258064	0.0027748540809491916	1627490	1641817	10451	NC_009614	4050857	4075682	True
19	Bacteroides_vulgatus_57955	700105153	SRR341704	7.978723404255319e-05	0.7130797259000465	N	False	0.02	0.005371024734982332	1658406	1665579	7075	NC_009614	4116826	4124472	True
20	Bacteroides_vulgatus_57955	700105153	SRR341704	7.978723404255319e-05	0.7130797259000465	N	False	0.010071942446043165	0.003432956381260097	1779800	1789710	9904	NC_009614	4478013	4498109	True
21	Bacteroides_vulgatus_57955	700105153	SRR341704	7.978723404255319e-05	0.7130797259000465	N	False	0.023728813559322035	0.005357142857142857	1880509	1884820	3920	NC_009614	4762095	4768027	True
22	Bacteroides_vulgatus_57955	700105153	SRR341704	7.978723404255319e-05	0.7130797259000465	N	False	0.018055555555555554	0.006670835939128622	1916911	1923745	4797	NC_009614	4820463	4829581	True
23	Bacteroides_vulgatus_57955	700105153	SRR341704	7.978723404255319e-05	0.7130797259000465	N	False	0.004672897196261682	0.002162421912542047	1957419	1965745	8324	NC_009614	4898096	4906707	True
24	Bacteroides_vulgatus_57955	700105153	SRR341704	7.978723404255319e-05	0.7130797259000465	N	False	0.01779279279279279	0.005844609618194524	1981918	2016856	31482	NC_009614	4995705	5048539	True
25	Bacteroides_vulgatus_57955	700105153	SRR341704	7.978723404255319e-05	0.7130797259000465	N	False	0.011224489795918367	0.003622094778146695	2043462	2050153	6626	NC_009614	5103365	5142544	True
0	Bacteroides_vulgatus_57955	700105153	SRR413579	3.292181069958848e-05	0.9106377723807849	N	True	0.0036619718309859155	0.0012395893860158822	35430	61245	25815	NC_009614	84111	126177	True
1	Bacteroides_vulgatus_57955	700105153	SRR413579	3.292181069958848e-05	0.9106377723807849	Y	True	0.03076923076923077	0.007563479200432199	348806	350657	1851	NC_009614	759888	761801	True
2	Bacteroides_vulgatus_57955	700105153	SRR413579	3.292181069958848e-05	0.9106377723807849	N	True	0.009923664122137405	0.005105105105105105	531897	541936	9990	NC_009614	1416344	1430405	True
3	Bacteroides_vulgatus_57955	700105153	SRR413579	3.292181069958848e-05	0.9106377723807849	N	True	0.006367041198501872	0.002664767030763548	605418	643604	37902	NC_009614	1600047	1678361	True
4	Bacteroides_vulgatus_57955	700105153	SRR413579	3.292181069958848e-05	0.9106377723807849	N	True	0.0018867924528301887	0.0003516792685071215	817043	841033	22748	NC_009614	2117536	2147935	False
5	Bacteroides_vulgatus_57955	700105153	SRR413579	3.292181069958848e-05	0.9106377723807849	Y	True	0.06	0.01366120218579235	1163193	1163559	366	NC_009614	2978104	2978470	True
6	Bacteroides_vulgatus_57955	700105153	SRR413579	3.292181069958848e-05	0.9106377723807849	N	True	0.006432748538011696	0.0029239766081871343	1259313	1271285	11970	NC_009614	3188366	3217598	True
7	Bacteroides_vulgatus_57955	700105153	SRR413579	3.292181069958848e-05	0.9106377723807849	N	True	0.006578947368421052	0.0021684134441633538	1386343	1397965	11068	NC_009614	3464880	3498968	True
8	Bacteroides_vulgatus_57955	700105153	SRR413579	3.292181069958848e-05	0.9106377723807849	N	True	0.022727272727272728	0.00904295403165034	1483471	1484806	1327	NC_009614	3755883	3758314	True
9	Bacteroides_vulgatus_57955	700105153	SRR413579	3.292181069958848e-05	0.9106377723807849	N	True	0.0058823529411764705	0.0016150740242261105	1687839	1695390	7430	NC_009614	4153912	4161768	True
10	Bacteroides_vulgatus_57955	700105153	SRR413579	3.292181069958848e-05	0.9106377723807849	N	True	0.008602150537634409	0.0029437504972551517	1918596	1933663	12569	NC_009614	4822557	4870436	True
11	Bacteroides_vulgatus_57955	700105153	SRR413579	3.292181069958848e-05	0.9106377723807849	N	True	0.0028688524590163933	0.001082436050817524	1980628	1998382	17553	NC_009614	4992097	5019808	True
12	Bacteroides_vulgatus_57955	700105153	SRR413579	3.292181069958848e-05	0.9106377723807849	N	True	0.01267605633802817	0.005018065034122842	2039431	2049799	9964	NC_009614	5099207	5119657	True
0	Bacteroides_vulgatus_57955	700105153	SRR413601	1.646090534979424e-05	0.913026556091135	N	True	0.003672316384180791	0.0013210552900493452	35445	61182	25737	NC_009614	84126	126114	True
1	Bacteroides_vulgatus_57955	700105153	SRR413601	1.646090534979424e-05	0.913026556091135	Y	True	0.032	0.007282913165266107	348830	350615	1785	NC_009614	759912	761759	True
2	Bacteroides_vulgatus_57955	700105153	SRR413601	1.646090534979424e-05	0.913026556091135	N	True	0.008461538461538461	0.005144240468025015	531939	541948	9914	NC_009614	1416386	1430417	True
3	Bacteroides_vulgatus_57955	700105153	SRR413601	1.646090534979424e-05	0.913026556091135	N	True	0.006367041198501872	0.0026118615449556774	605382	643598	37904	NC_009614	1600011	1678355	True
4	Bacteroides_vulgatus_57955	700105153	SRR413601	1.646090534979424e-05	0.913026556091135	N	True	0.002173913043478261	0.00042107795957651586	823281	841027	16624	NC_009614	2126808	2147929	True
5	Bacteroides_vulgatus_57955	700105153	SRR413601	1.646090534979424e-05	0.913026556091135	Y	True	0.06	0.013227513227513227	1163163	1163541	378	NC_009614	2978074	2978452	True
6	Bacteroides_vulgatus_57955	700105153	SRR413601	1.646090534979424e-05	0.913026556091135	N	True	0.006432748538011696	0.002924709618116487	1259322	1271291	11967	NC_009614	3188375	3217604	True
7	Bacteroides_vulgatus_57955	700105153	SRR413601	1.646090534979424e-05	0.913026556091135	N	True	0.006578947368421052	0.00225998915205207	1386355	1397971	11062	NC_009614	3464892	3498974	True
8	Bacteroides_vulgatus_57955	700105153	SRR413601	1.646090534979424e-05	0.913026556091135	N	True	0.022727272727272728	0.009036144578313253	1483453	1484788	1328	NC_009614	3755865	3758296	True
9	Bacteroides_vulgatus_57955	700105153	SRR413601	1.646090534979424e-05	0.913026556091135	N	True	0.0058823529411764705	0.001610738255033557	1687863	1695435	7450	NC_009614	4153936	4161813	True
11	Bacteroides_vulgatus_57955	700105153	SRR413601	1.646090534979424e-05	0.913026556091135	N	True	0.008602150537634409	0.0030252368442003027	1918623	1933660	12561	NC_009614	4822584	4870433	True
12	Bacteroides_vulgatus_57955	700105153	SRR413601	1.646090534979424e-05	0.913026556091135	N	True	0.0036900369003690036	0.0012396694214876034	1978447	1998370	19360	NC_009614	4946458	5019796	True
13	Bacteroides_vulgatus_57955	700105153	SRR413601	1.646090534979424e-05	0.913026556091135	N	True	0.01267605633802817	0.005017561465127948	2039428	2049793	9965	NC_009614	5099204	5119651	True
0	Bacteroides_vulgatus_57955	700105153	SRR413647	6.607929515418502e-05	0.8550024889867017	N	True	0.020833333333333332	0.007453786523553965	20695	24049	3354	NC_009614	68698	72147	True
1	Bacteroides_vulgatus_57955	700105153	SRR413647	6.607929515418502e-05	0.8550024889867017	N	True	0.02857142857142857	0.009465478841870824	97091	104093	1796	NC_009614	240691	253227	True
2	Bacteroides_vulgatus_57955	700105153	SRR413647	6.607929515418502e-05	0.8550024889867017	N	True	0.009417040358744395	0.00263934171712467	178270	210644	32205	NC_009614	386307	441260	False
3	Bacteroides_vulgatus_57955	700105153	SRR413647	6.607929515418502e-05	0.8550024889867017	N	True	0.013114754098360656	0.0032520325203252032	306911	311216	4305	NC_009614	656019	660887	True
4	Bacteroides_vulgatus_57955	700105153	SRR413647	6.607929515418502e-05	0.8550024889867017	N	True	0.009278350515463918	0.002157497303128371	423275	430911	6489	NC_009614	1083641	1102199	True
5	Bacteroides_vulgatus_57955	700105153	SRR413647	6.607929515418502e-05	0.8550024889867017	N	True	0.007341269841269841	0.0025915216323858367	507050	543756	36658	NC_009614	1370620	1432323	False
6	Bacteroides_vulgatus_57955	700105153	SRR413647	6.607929515418502e-05	0.8550024889867017	N	True	0.012162162162162163	0.0047840866171471735	568333	589781	15886	NC_009614	1471768	1538109	True
7	Bacteroides_vulgatus_57955	700105153	SRR413647	6.607929515418502e-05	0.8550024889867017	N	True	0.010606060606060607	0.0029100716871318048	626101	640469	14089	NC_009614	1628240	1657625	True
8	Bacteroides_vulgatus_57955	700105153	SRR413647	6.607929515418502e-05	0.8550024889867017	Y	True	0.025806451612903226	0.009205426356589148	713886	718100	4128	NC_009614	1819477	1823839	True
9	Bacteroides_vulgatus_57955	700105153	SRR413647	6.607929515418502e-05	0.8550024889867017	N	True	0.013541666666666667	0.0035546708374804494	968825	975935	7033	NC_009614	2472560	2481573	True
10	Bacteroides_vulgatus_57955	700105153	SRR413647	6.607929515418502e-05	0.8550024889867017	N	True	0.011976047904191617	0.0038126813095731454	1061660	1073770	12065	NC_009614	2642817	2660923	True
11	Bacteroides_vulgatus_57955	700105153	SRR413647	6.607929515418502e-05	0.8550024889867017	N	True	0.011235955056179775	0.004684950255303469	1125031	1144607	18997	NC_009614	2898510	2924378	False
12	Bacteroides_vulgatus_57955	700105153	SRR413647	6.607929515418502e-05	0.8550024889867017	N	True	0.008333333333333333	0.00338931987647812	1196209	1212139	13277	NC_009614	3019897	3051256	False
13	Bacteroides_vulgatus_57955	700105153	SRR413647	6.607929515418502e-05	0.8550024889867017	N	True	0.018055555555555554	0.004329896907216495	1286421	1291271	4850	NC_009614	3259944	3264937	True
14	Bacteroides_vulgatus_57955	700105153	SRR413647	6.607929515418502e-05	0.8550024889867017	N	True	0.008333333333333333	0.0030667320902845927	1324762	1333451	8152	NC_009614	3334156	3343504	False
15	Bacteroides_vulgatus_57955	700105153	SRR413647	6.607929515418502e-05	0.8550024889867017	N	True	0.018577981651376148	0.006727869287110993	1458139	1497248	30173	NC_009614	3683035	3780296	True
16	Bacteroides_vulgatus_57955	700105153	SRR413647	6.607929515418502e-05	0.8550024889867017	N	True	0.006179775280898876	0.0020804438280166435	1508733	1523906	12978	NC_009614	3797387	3821815	False
17	Bacteroides_vulgatus_57955	700105153	SRR413647	6.607929515418502e-05	0.8550024889867017	N	True	0.012162162162162163	0.0025400547088706526	1593351	1598631	5118	NC_009614	3969954	3976673	True
18	Bacteroides_vulgatus_57955	700105153	SRR413647	6.607929515418502e-05	0.8550024889867017	N	True	0.0064516129032258064	0.0027764480612733366	1627478	1641808	10445	NC_009614	4050845	4075673	False
19	Bacteroides_vulgatus_57955	700105153	SRR413647	6.607929515418502e-05	0.8550024889867017	N	True	0.018947368421052633	0.005111458185432344	1658382	1665579	7043	NC_009614	4116802	4124472	True
20	Bacteroides_vulgatus_57955	700105153	SRR413647	6.607929515418502e-05	0.8550024889867017	Y	True	0.03571428571428571	0.0050150451354062184	1820023	1821610	997	NC_009614	4677127	4678819	False
21	Bacteroides_vulgatus_57955	700105153	SRR413647	6.607929515418502e-05	0.8550024889867017	N	True	0.005172413793103448	0.0013545129910109593	1887499	1895620	8121	NC_009614	4771506	4784479	True
22	Bacteroides_vulgatus_57955	700105153	SRR413647	6.607929515418502e-05	0.8550024889867017	N	True	0.018055555555555554	0.006886477462437396	1916941	1923769	4792	NC_009614	4820493	4829605	True
23	Bacteroides_vulgatus_57955	700105153	SRR413647	6.607929515418502e-05	0.8550024889867017	N	True	0.007865168539325843	0.0023943770757704486	2030563	2043510	12947	NC_009614	5070945	5103413	True
0	Bacteroides_vulgatus_57955	700105312	700111439	3.9525691699604744e-05	0.9372405851621193	N	True	0.01092896174863388	0.003729937457614347	76113	116388	26542	NC_009614	158800	287113	False
1	Bacteroides_vulgatus_57955	700105312	700111439	3.9525691699604744e-05	0.9372405851621193	N	True	0.003160270880361174	0.0011751621094159865	127028	223820	95306	NC_009614	306065	455040	False
0	Bacteroides_vulgatus_57955	700105312	700116865	4.225352112676056e-05	0.7932484436057828	N	True	0.006666666666666667	0.002285318559556787	749	48101	43320	NC_009614	993	112045	False
1	Bacteroides_vulgatus_57955	700105312	700116865	4.225352112676056e-05	0.7932484436057828	N	True	0.010958904109589041	0.0035855821853179844	76098	116379	26495	NC_009614	158785	287104	True
2	Bacteroides_vulgatus_57955	700105312	700116865	4.225352112676056e-05	0.7932484436057828	N	True	0.0029025191675794084	0.0010178389671613008	127022	261542	130669	NC_009614	306059	549232	False
3	Bacteroides_vulgatus_57955	700105312	700116865	4.225352112676056e-05	0.7932484436057828	N	True	0.02	0.004702194357366771	398502	402330	3828	NC_009614	872581	878259	False
4	Bacteroides_vulgatus_57955	700105312	700116865	4.225352112676056e-05	0.7932484436057828	N	True	0.01267605633802817	0.004347826086956522	443135	448425	5290	NC_009614	1123023	1133004	False
5	Bacteroides_vulgatus_57955	700105312	700116865	4.225352112676056e-05	0.7932484436057828	N	True	0.00551948051948052	0.0024593096047218744	488279	512861	22364	NC_009614	1308783	1380679	False
6	Bacteroides_vulgatus_57955	700105312	700116865	4.225352112676056e-05	0.7932484436057828	N	True	0.011875	0.00493887134644968	529785	542161	12351	NC_009614	1414075	1430630	False
7	Bacteroides_vulgatus_57955	700105312	700116865	4.225352112676056e-05	0.7932484436057828	Y	True	0.06666666666666667	0.01652892561983471	641808	642171	363	NC_009614	1674666	1675029	False
8	Bacteroides_vulgatus_57955	700105312	700116865	4.225352112676056e-05	0.7932484436057828	N	True	0.006103286384976526	0.002307988203615848	669331	685053	15598	NC_009614	1725755	1778652	False
9	Bacteroides_vulgatus_57955	700105312	700116865	4.225352112676056e-05	0.7932484436057828	N	True	0.011594202898550725	0.002310803004043905	721985	727178	5193	NC_009614	1827744	1834840	False
10	Bacteroides_vulgatus_57955	700105312	700116865	4.225352112676056e-05	0.7932484436057828	N	True	0.014594594594594595	0.004035808629292633	899282	913553	13628	NC_009614	2354345	2370180	False
11	Bacteroides_vulgatus_57955	700105312	700116865	4.225352112676056e-05	0.7932484436057828	N	True	0.013559322033898305	0.004332313965341488	939261	943281	3924	NC_009614	2431545	2435670	False
12	Bacteroides_vulgatus_57955	700105312	700116865	4.225352112676056e-05	0.7932484436057828	N	True	0.007003891050583658	0.0023778071334214002	973924	992974	18925	NC_009614	2477961	2504214	False
13	Bacteroides_vulgatus_57955	700105312	700116865	4.225352112676056e-05	0.7932484436057828	N	True	0.01375	0.004125412541254125	1145801	1152137	6060	NC_009614	2925768	2934091	False
14	Bacteroides_vulgatus_57955	700105312	700116865	4.225352112676056e-05	0.7932484436057828	N	True	0.004	0.001718032327057256	1217836	1249627	28521	NC_009614	3068212	3142265	False
15	Bacteroides_vulgatus_57955	700105312	700116865	4.225352112676056e-05	0.7932484436057828	N	True	0.0078125	0.0059004012272834555	1422583	1427200	4237	NC_009614	3562440	3576376	False
16	Bacteroides_vulgatus_57955	700105312	700116865	4.225352112676056e-05	0.7932484436057828	N	True	0.010526315789473684	0.002872531418312388	1512910	1516148	2785	NC_009614	3803705	3807124	False
17	Bacteroides_vulgatus_57955	700105312	700116865	4.225352112676056e-05	0.7932484436057828	N	True	0.014285714285714285	0.006046863189720333	1588255	1589714	1323	NC_009614	3936920	3940515	False
18	Bacteroides_vulgatus_57955	700105312	700116865	4.225352112676056e-05	0.7932484436057828	N	True	0.007068062827225131	0.0025243766138667283	1870887	1929270	51894	NC_009614	4747877	4864980	False
0	Bacteroides_vulgatus_57955	700105312	700123827	4.508196721311475e-05	0.9038475729444928	N	True	0.007004830917874396	0.002359539034982731	18763	48134	29243	NC_009614	64891	112078	False
1	Bacteroides_vulgatus_57955	700105312	700123827	4.508196721311475e-05	0.9038475729444928	N	True	0.010869565217391304	0.0036299678167801813	76113	116388	26722	NC_009614	158800	287113	True
2	Bacteroides_vulgatus_57955	700105312	700123827	4.508196721311475e-05	0.9038475729444928	N	True	0.003153153153153153	0.0011725784161815821	126995	223805	95516	NC_009614	306032	455025	False
3	Bacteroides_vulgatus_57955	700105312	700123827	4.508196721311475e-05	0.9038475729444928	Y	True	0.08	0.011111111111111112	261251	261611	360	NC_009614	548941	549301	False
4	Bacteroides_vulgatus_57955	700105312	700123827	4.508196721311475e-05	0.9038475729444928	Y	True	0.06666666666666667	0.016129032258064516	641781	642153	372	NC_009614	1674639	1675011	True
5	Bacteroides_vulgatus_57955	700105312	700123827	4.508196721311475e-05	0.9038475729444928	N	True	0.01375	0.004119973632168754	1145846	1152146	6068	NC_009614	2925813	2934100	True
6	Bacteroides_vulgatus_57955	700105312	700123827	4.508196721311475e-05	0.9038475729444928	N	True	0.010666666666666666	0.005636070853462158	1421723	1427206	4968	NC_009614	3559741	3576382	False
7	Bacteroides_vulgatus_57955	700105312	700123827	4.508196721311475e-05	0.9038475729444928	N	True	0.009202453987730062	0.0031116297160637884	1870875	1894638	23139	NC_009614	4747865	4781179	False
0	Bacteroides_vulgatus_57955	700105312	700164354	0.00013793103448275863	0.7716206988688656	Y	False	0.03461538461538462	0.007214206437291898	33601	35403	1802	NC_009614	82282	84084	True
1	Bacteroides_vulgatus_57955	700105312	700164354	0.00013793103448275863	0.7716206988688656	N	False	0.006353055286129971	0.0021864602430909214	64286	230211	147270	NC_009614	132583	462345	True
2	Bacteroides_vulgatus_57955	700105312	700164354	0.00013793103448275863	0.7716206988688656	N	False	0.0037533512064343165	0.0017338055186660764	270980	298306	27108	NC_009614	575882	638619	True
3	Bacteroides_vulgatus_57955	700105312	700164354	0.00013793103448275863	0.7716206988688656	Y	False	0.0375	0.007166318303971335	383760	387118	3349	NC_009614	818596	822395	True
4	Bacteroides_vulgatus_57955	700105312	700164354	0.00013793103448275863	0.7716206988688656	N	False	0.019178082191780823	0.004711425206124852	398487	403581	5094	NC_009614	872566	893894	True
5	Bacteroides_vulgatus_57955	700105312	700164354	0.00013793103448275863	0.7716206988688656	Y	False	0.043478260869565216	0.012224938875305624	418835	420775	1636	NC_009614	1066061	1077969	True
6	Bacteroides_vulgatus_57955	700105312	700164354	0.00013793103448275863	0.7716206988688656	N	False	0.011232876712328766	0.00353329450592118	584905	612104	25755	NC_009614	1530704	1610594	True
7	Bacteroides_vulgatus_57955	700105312	700164354	0.00013793103448275863	0.7716206988688656	N	False	0.012121212121212121	0.0035321100917431194	712076	734059	21800	NC_009614	1812448	1850562	True
8	Bacteroides_vulgatus_57955	700105312	700164354	0.00013793103448275863	0.7716206988688656	N	False	0.007368421052631579	0.0028555887952134893	960426	967781	7354	NC_009614	2461630	2470717	True
9	Bacteroides_vulgatus_57955	700105312	700164354	0.00013793103448275863	0.7716206988688656	Y	False	0.06153846153846154	0.026578073089700997	995890	1000235	903	NC_009614	2510263	2514668	True
10	Bacteroides_vulgatus_57955	700105312	700164354	0.00013793103448275863	0.7716206988688656	N	False	0.011111111111111112	0.003823529411764706	1027874	1031566	3400	NC_009614	2574867	2579283	True
11	Bacteroides_vulgatus_57955	700105312	700164354	0.00013793103448275863	0.7716206988688656	N	False	0.01048951048951049	0.002828587591929097	1069573	1080494	10606	NC_009614	2656632	2682636	True
12	Bacteroides_vulgatus_57955	700105312	700164354	0.00013793103448275863	0.7716206988688656	N	False	0.004020100502512563	0.0020603907637655417	1145801	1175757	28150	NC_009614	2925768	2992928	True
13	Bacteroides_vulgatus_57955	700105312	700164354	0.00013793103448275863	0.7716206988688656	N	False	0.010089020771513354	0.0035203709268879064	1332545	1362298	23293	NC_009614	3342597	3430536	True
14	Bacteroides_vulgatus_57955	700105312	700164354	0.00013793103448275863	0.7716206988688656	N	False	0.009134615384615385	0.0031790184780449036	1406056	1423924	15099	NC_009614	3520581	3563880	True
15	Bacteroides_vulgatus_57955	700105312	700164354	0.00013793103448275863	0.7716206988688656	N	False	0.004975124378109453	0.0019586545823614254	1464562	1532369	56161	NC_009614	3695351	3830811	True
16	Bacteroides_vulgatus_57955	700105312	700164354	0.00013793103448275863	0.7716206988688656	N	False	0.002173913043478261	0.0009651146367873453	1596807	1641796	42482	NC_009614	3974829	4075661	True
17	Bacteroides_vulgatus_57955	700105312	700164354	0.00013793103448275863	0.7716206988688656	Y	False	0.04	0.011482254697286013	1911048	1912293	958	NC_009614	4810675	4812163	True
18	Bacteroides_vulgatus_57955	700105312	700164354	0.00013793103448275863	0.7716206988688656	N	False	0.0065040650406504065	0.0022235225277940315	1928388	1938132	8545	NC_009614	4864063	4875565	True
19	Bacteroides_vulgatus_57955	700105312	700164354	0.00013793103448275863	0.7716206988688656	N	False	0.011111111111111112	0.003845643813817796	2010491	2019053	7541	NC_009614	5041299	5054602	True
0	Bacteroides_vulgatus_57955	700106198	700113810	4.128440366972477e-05	0.8262375283082356	N	True	0.004780876494023904	0.002033693352021326	64526	114631	36387	NC_009614	132823	285145	False
1	Bacteroides_vulgatus_57955	700106198	700113810	4.128440366972477e-05	0.8262375283082356	N	True	0.006486486486486486	0.002570795760164531	164998	190293	25284	NC_009614	365334	402166	False
2	Bacteroides_vulgatus_57955	700106198	700113810	4.128440366972477e-05	0.8262375283082356	N	True	0.008465608465608466	0.003485838779956427	252306	267720	13770	NC_009614	522990	558649	False
3	Bacteroides_vulgatus_57955	700106198	700113810	4.128440366972477e-05	0.8262375283082356	N	True	0.005405405405405406	0.0028032143524574847	388693	394044	5351	NC_009614	843363	849343	False
4	Bacteroides_vulgatus_57955	700106198	700113810	4.128440366972477e-05	0.8262375283082356	N	True	0.010416666666666666	0.004274809160305344	604009	610704	6550	NC_009614	1596725	1608742	False
5	Bacteroides_vulgatus_57955	700106198	700113810	4.128440366972477e-05	0.8262375283082356	N	True	0.020833333333333332	0.0032258064516129032	636545	638405	1860	NC_009614	1653536	1655406	False
6	Bacteroides_vulgatus_57955	700106198	700113810	4.128440366972477e-05	0.8262375283082356	N	True	0.01037344398340249	0.003737587861207185	676332	694660	17926	NC_009614	1739152	1788608	False
7	Bacteroides_vulgatus_57955	700106198	700113810	4.128440366972477e-05	0.8262375283082356	Y	True	0.025714285714285714	0.011382113821138212	713829	716289	2460	NC_009614	1819420	1821880	False
8	Bacteroides_vulgatus_57955	700106198	700113810	4.128440366972477e-05	0.8262375283082356	N	True	0.005235602094240838	0.0012745167457339091	732701	747331	14123	NC_009614	1848935	1869194	False
9	Bacteroides_vulgatus_57955	700106198	700113810	4.128440366972477e-05	0.8262375283082356	N	True	0.01148936170212766	0.003570564028080368	870672	888102	16524	NC_009614	2246290	2282440	False
10	Bacteroides_vulgatus_57955	700106198	700113810	4.128440366972477e-05	0.8262375283082356	N	True	0.0057553956834532375	0.001999400179946016	984405	994543	10003	NC_009614	2491626	2508916	False
11	Bacteroides_vulgatus_57955	700106198	700113810	4.128440366972477e-05	0.8262375283082356	N	True	0.012030075187969926	0.0032403052158461376	1063941	1073755	9567	NC_009614	2645609	2660908	False
12	Bacteroides_vulgatus_57955	700106198	700113810	4.128440366972477e-05	0.8262375283082356	N	True	0.00821917808219178	0.0025482344375682563	1186641	1192135	5494	NC_009614	3004558	3013510	False
[truncated: 243,261 more rows]
