# Supplementary material for: Dynamics of bacterial recombination in the human gut microbiome
Source: PLoS Biol. 2024 Feb 8;22(2):e3002472. doi: 10.1371/journal.pbio.3002472 (PMC10852326; doi:10.1371/journal.pbio.3002472)
Supplement: S4 Table — Listed are species with >5 high-quality dual-colonized samples that passed the filters described in Section 4.1 in S1 Text. (CSV) [file pbio.3002472.s004.csv]

	Species	High-quality dual-colonization samples
0	Alistipes_putredinis_61533	9
1	Alistipes_shahii_62199	9
2	Bacteroides_stercoris_56735	10
3	Bacteroides_thetaiotaomicron_56941	7
4	Bacteroides_vulgatus_57955 (diff clade)	35
5	Bacteroides_vulgatus_57955 (same clade)	36
6	Eubacterium_rectale_56927	28
7	Parabacteroides_distasonis_56985	5
8	Parabacteroides_merdae_56972	7
