# Supplementary material for: Dynamics of bacterial recombination in the human gut microbiome
Source: PLoS Biol. 2024 Feb 8;22(2):e3002472. doi: 10.1371/journal.pbio.3002472 (PMC10852326; doi:10.1371/journal.pbio.3002472)
Supplement: S6 Table — Clonal fraction thresholds d* and clonal fraction thresholds fc* for selecting close pairs in certain species (Section 3.3 in S1 Text). (CSV) [file pbio.3002472.s006.csv]

	Species	Clonal divergence cutoff (d*)	Clonal fraction cutoff (fc*)
0	Parabacteroides_merdae_56972	0.00012	0.8
1	Alistipes_putredinis_61533	0.0002	0.85
2	Bacteroides_ovatus_58035	0.00022	0.8
3	Bacteroides_cellulosilyticus_58046	0.00011	0.8
4	Alistipes_onderdonkii_55464	0.00015	0.85
5	Bacteroides_stercoris_56735	0.0002	0.8
6	Bacteroides_caccae_53434	0.0001	0.8
7	Akkermansia_muciniphila_55290	0.00012	0.85
8	Bacteroides_vulgatus_57955	0.00011	0.75
